# Supplementary material for: (Nitrato-κO)bis­[5-(pyridin-2-yl)pyrazine-2-carbonitrile-κ2 N 4,N 5]silver(I)
Source: Acta Crystallogr Sect E Struct Rep Online. 2011 Nov 30;67(Pt 12):m1863. doi: 10.1107/S1600536811049221 (PMC3238754; doi:10.1107/S1600536811049221)
Supplement: Supplementary file 2 [file e-67-m1863-Isup2.hkl]

# 
# h,k,l, Fc-squared, Fo-squared, sigma(Fo-squared) and status flag 
# 
data_I
_shelx_title ' y in Pbca' 
_shelx_refln_list_code          4 
_shelx_F_calc_maximum      447.02 
_exptl_crystal_F_000      2128.00 
_reflns_d_resolution_high  0.7496 
 
loop_ 
 _symmetry_equiv_pos_as_xyz 
 'x, y, z' 
 '-x+1/2, -y, z+1/2' 
 '-x, y+1/2, -z+1/2' 
 'x+1/2, -y+1/2, -z' 
 '-x, -y, -z' 
 'x-1/2, y, -z-1/2' 
 'x, -y-1/2, z-1/2' 
 '-x-1/2, y-1/2, z' 
 
_cell_length_a    14.0005 
_cell_length_b    12.1333 
_cell_length_c    23.8323 
_cell_angle_alpha  90.000 
_cell_angle_beta   90.000 
_cell_angle_gamma  90.000 
 
_shelx_F_squared_multiplier     1.000 
 
loop_ 
 _refln_index_h 
 _refln_index_k 
 _refln_index_l 
 _refln_F_squared_calc 
 _refln_F_squared_meas 
 _refln_F_squared_sigma 
 _refln_observed_status 
   2   0   0     5730.79     6729.67    130.10 o 
   6   0   0    27459.39    29855.57    482.27 o 
   8   0   0    44678.09    42670.54    834.16 o 
  10   0   0     6941.94     7418.93    164.12 o 
  12   0   0      367.37      246.30     42.88 o 
  14   0   0      161.50      168.41     42.46 o 
  16   0   0       68.57      204.66     43.29 o 
  18   0   0        1.34      -37.08     37.08 o 
   2   1   0     2448.59     2364.02     32.62 o 
   4   1   0    10323.78    11270.53    143.74 o 
   6   1   0      227.68      249.36     12.78 o 
   8   1   0      883.50      804.54     22.61 o 
  10   1   0       98.10       84.69     15.68 o 
  12   1   0       35.02       47.45     23.35 o 
  14   1   0        0.06       -6.16     30.76 o 
  16   1   0       50.20       47.48     40.70 o 
  18   1   0        0.94       15.52     49.92 o 
   0   2   0    74530.46    82684.74   1262.77 o 
   2   2   0    20689.15    22189.39    351.19 o 
   4   2   0    17236.96    16655.46    233.87 o 
   6   2   0    48409.86    47659.52    589.26 o 
   8   2   0      771.19      656.90     25.14 o 
  10   2   0     8404.88     7641.08    153.94 o 
  12   2   0       46.94       35.67     17.51 o 
  14   2   0      120.07       58.07     24.83 o 
  16   2   0       13.57        4.80     26.26 o 
  18   2   0        1.49       -2.75     28.76 o 
   2   3   0     1535.80     1347.11     27.41 o 
   4   3   0     3198.87     3303.09     54.05 o 
   6   3   0      324.29      367.73     24.80 o 
   8   3   0     1023.16      998.90     32.78 o 
  10   3   0       25.14       20.99     16.89 o 
  12   3   0       33.15       19.47     16.76 o 
  14   3   0       20.21       -0.75     38.84 o 
  16   3   0        0.11       -4.68     24.08 o 
  18   3   0       20.63       -5.14     43.29 o 
   0   4   0    85385.56    90291.88   1366.07 o 
   2   4   0     1542.37     1571.50     32.56 o 
   4   4   0    25106.62    24399.30    597.20 o 
   6   4   0    15198.76    15045.31    367.64 o 
   8   4   0     1081.22      957.99     30.01 o 
  10   4   0     7879.67     7381.59    121.31 o 
  12   4   0        6.35        6.44     26.42 o 
  14   4   0      648.50      703.05     44.89 o 
  16   4   0       49.36       46.52     27.83 o 
  18   4   0       17.84       50.18     31.99 o 
   2   5   0     5503.77     4991.21     87.30 o 
   4   5   0     7792.33     7965.00    135.90 o 
   6   5   0      120.93      114.01     15.73 o 
   8   5   0     5141.11     4855.35     84.54 o 
  10   5   0       57.85       77.38     18.72 o 
  12   5   0      714.37      739.70     36.85 o 
  14   5   0       41.14       69.90     42.26 o 
  16   5   0       30.72       38.25     28.90 o 
   0   6   0     1244.88      793.62     28.62 o 
   2   6   0       40.09       91.84     25.28 o 
   4   6   0      393.96      310.20     27.32 o 
   6   6   0     3603.79     3555.45     63.92 o 
   8   6   0       16.08       21.44     17.79 o 
  10   6   0     3131.31     3139.86     89.20 o 
  12   6   0      231.53      159.51     35.35 o 
  14   6   0      251.92      235.14     31.53 o 
  16   6   0       86.77       72.94     32.55 o 
   2   7   0     5868.89     5203.66     83.06 o 
   4   7   0     2732.36     2652.62     55.95 o 
   6   7   0      136.24      113.67     14.88 o 
   8   7   0     2368.36     2244.97     50.62 o 
  10   7   0      210.13      230.04     23.83 o 
  12   7   0      415.40      494.70     35.42 o 
  14   7   0      138.37      120.64     40.51 o 
  16   7   0       23.60       52.82     50.13 o 
   0   8   0    11716.56    11429.15    255.31 o 
   2   8   0       42.04       28.75     10.10 o 
   4   8   0     7179.53     6898.58    109.04 o 
   6   8   0     1215.29     1156.14     36.14 o 
   8   8   0     1421.57     1333.58     49.92 o 
  10   8   0     1089.87     1168.44     50.36 o 
  12   8   0       12.61      -10.29     71.47 o 
  14   8   0      110.11      110.04     40.66 o 
  16   8   0       22.75       46.40     55.10 o 
   2   9   0    13003.77    12874.30    187.84 o 
   4   9   0     2725.61     2694.64     65.10 o 
   6   9   0     2508.61     2423.66     62.66 o 
   8   9   0     2548.23     2431.59     70.77 o 
  10   9   0       14.05      -22.46     31.91 o 
  12   9   0      415.34      421.23     49.00 o 
  14   9   0       49.54       26.80     62.97 o 
   0  10   0     4539.00     4449.06    173.38 o 
   2  10   0       65.97       38.34     25.62 o 
   4  10   0     2409.48     2241.02     64.97 o 
   6  10   0      483.53      506.90     36.72 o 
   8  10   0      396.78      439.39     37.37 o 
  10  10   0      353.70      280.01     37.81 o 
  12  10   0        7.95       10.89     35.52 o 
  14  10   0       51.49      -43.63     43.63 o 
   2  11   0     7567.80     7224.39    182.76 o 
   4  11   0     1667.18     1516.49     67.08 o 
   6  11   0     1660.52     1731.12     99.12 o 
   8  11   0     1800.08     1735.85    103.37 o 
  10  11   0        6.39       -5.02     31.12 o 
  12  11   0      325.65      403.15    140.65 o 
   0  12   0      239.39      142.31     49.71 o 
   2  12   0       21.84      -24.84     24.84 o 
   4  12   0       64.02       57.40     31.38 o 
   6  12   0       77.89       22.69     31.26 o 
   8  12   0        0.04      -37.24     37.24 o 
  10  12   0       36.71      -60.49     60.49 o 
  12  12   0        2.25      -68.15     68.15 o 
   2  13   0     1324.80     1396.60    112.79 o 
   4  13   0      231.53      228.00     41.36 o 
   6  13   0      200.04      135.89     57.79 o 
   8  13   0      277.50      318.50    115.38 o 
  10  13   0       15.59      -22.58     69.60 o 
   0  14   0       64.69      -10.77     53.03 o 
   2  14   0        0.75      -32.40     32.40 o 
   4  14   0       41.64      -13.62     34.79 o 
   6  14   0        0.43       -4.14     61.31 o 
   8  14   0       21.17      -18.18     47.53 o 
   2  15   0      221.18      131.77     47.63 o 
   4  15   0      196.18      141.20     47.39 o 
   6  15   0       25.44      -28.17     70.02 o 
   0  16   0       12.85      -49.51     61.94 o 
   2  16   0        6.06      -30.27     44.67 o 
   1   1   1    43618.04    43715.15    751.49 o 
   2   1   1    42744.79    43162.06    493.43 o 
   3   1   1    66397.28    69456.35    603.39 o 
   4   1   1     4073.02     4048.48     39.66 o 
   5   1   1    20526.46    21242.97    188.27 o 
   6   1   1    19045.23    19348.92    173.02 o 
   7   1   1    25461.96    25682.14    230.49 o 
   8   1   1     1830.65     1655.31     23.27 o 
   9   1   1      133.99      141.16     10.21 o 
  10   1   1      271.91      255.74     12.95 o 
  11   1   1     1312.70     1167.63     24.63 o 
  12   1   1      333.41      402.82     25.78 o 
  13   1   1      627.21      706.56     29.14 o 
  14   1   1       66.49       56.40     18.36 o 
  15   1   1        0.59      -16.19     16.19 o 
  16   1   1        0.86       -4.70     17.57 o 
  17   1   1       62.57       61.36     37.85 o 
  18   1   1        4.89      -21.17     21.17 o 
   0   2   1      303.36      327.48      9.19 o 
   1   2   1     1713.36     1827.91     22.93 o 
   2   2   1       11.56        9.21      3.39 o 
   3   2   1        3.66       12.03      5.91 o 
   4   2   1     1304.87     1269.01     22.10 o 
   5   2   1     1837.92     1753.56     29.42 o 
   6   2   1      413.67      436.51     20.91 o 
   7   2   1       40.29       43.52      7.76 o 
   8   2   1      488.56      466.08     14.06 o 
   9   2   1        0.47        9.39      8.14 o 
  10   2   1      432.43      502.94     16.99 o 
  11   2   1       52.37       57.00     13.07 o 
  12   2   1        6.82        1.25     13.11 o 
  13   2   1      164.36      123.00     19.68 o 
  14   2   1       64.29       49.64     18.30 o 
  15   2   1        4.28        2.58     16.33 o 
  16   2   1        0.01       -1.13     17.33 o 
  17   2   1       40.17       74.92     21.98 o 
  18   2   1        1.90       -8.08     20.33 o 
   1   3   1     2788.24     2667.23     33.39 o 
   2   3   1     1386.75     1318.16     19.25 o 
   3   3   1    20233.21    20446.34    233.90 o 
   4   3   1     7933.21     8131.34     84.43 o 
   5   3   1      366.19      437.48     12.17 o 
   6   3   1     1575.10     1456.63     29.62 o 
   7   3   1     8413.89     8081.05     87.67 o 
   8   3   1     3119.36     2917.67     37.07 o 
   9   3   1     2658.31     2518.36     34.55 o 
  10   3   1       95.57       95.60     11.59 o 
  11   3   1      509.67      539.58     19.43 o 
  12   3   1      648.58      654.37     22.27 o 
  13   3   1     1061.56     1115.65     31.99 o 
  14   3   1      153.44      168.51     21.24 o 
  15   3   1        6.14       11.13     24.07 o 
  16   3   1       44.40       20.51     18.12 o 
  17   3   1       36.70       26.33     21.38 o 
  18   3   1       12.47      -13.27     20.49 o 
   0   4   1       12.92       49.31      9.39 o 
   1   4   1    11285.59    11874.66    126.58 o 
   2   4   1       28.14       26.97      4.61 o 
   3   4   1     1452.71     1564.21     23.50 o 
   4   4   1      469.49      392.29     11.64 o 
   5   4   1     6765.02     6312.21     69.08 o 
   6   4   1      508.14      502.14     14.20 o 
   7   4   1      908.96      933.74     27.13 o 
   8   4   1      142.39      118.12     11.27 o 
   9   4   1      681.59      614.67     31.04 o 
  10   4   1      521.39      543.79     19.95 o 
  11   4   1     1009.97      997.40     24.67 o 
  12   4   1       32.81       46.23     13.18 o 
  13   4   1        0.52      -19.03     20.05 o 
  14   4   1       76.98       75.59     18.86 o 
  15   4   1      100.35      122.42     21.13 o 
  16   4   1       12.26        9.86     19.21 o 
  17   4   1        6.80      -11.07     19.36 o 
  18   4   1        2.04       37.13     23.22 o 
   1   5   1     2801.74     2593.67     39.35 o 
   2   5   1      245.37      179.21      8.57 o 
   3   5   1    31144.09    32654.37    366.08 o 
   4   5   1     7285.34     7332.77     89.07 o 
   5   5   1     2727.29     2902.76     39.02 o 
   6   5   1       36.29       66.07      8.65 o 
   7   5   1     9237.69     9174.89     99.84 o 
   8   5   1     2861.84     2696.44     38.89 o 
   9   5   1     2455.52     2317.86     36.54 o 
  10   5   1      587.17      594.85     26.43 o 
  11   5   1      278.67      320.62     17.68 o 
  12   5   1      527.63      569.72     29.18 o 
  13   5   1      625.87      687.17     27.80 o 
  14   5   1      195.00      195.68     34.66 o 
  15   5   1        0.13       -8.93     18.15 o 
  16   5   1       44.39      -11.22     18.92 o 
  17   5   1       37.72       28.51     21.11 o 
   0   6   1     7869.58     8204.92    121.92 o 
   1   6   1       32.27       20.04      5.20 o 
   2   6   1       98.91      103.68      9.78 o 
   3   6   1     1674.82     1962.79     27.96 o 
   4   6   1     5123.08     5001.42     64.41 o 
   5   6   1     2537.16     2300.51     33.85 o 
   6   6   1      677.12      672.69     19.46 o 
   7   6   1     1516.73     1395.20     25.42 o 
   8   6   1      522.21      537.67     18.01 o 
   9   6   1      759.46      810.48     22.35 o 
  10   6   1      475.53      533.44     20.79 o 
  11   6   1      551.55      584.65     22.16 o 
  12   6   1       17.00        6.62     13.89 o 
  13   6   1       19.19       -3.16     13.80 o 
  14   6   1       49.15       51.20     18.96 o 
  15   6   1       63.50       74.86     19.74 o 
  16   6   1       15.38       19.71     24.01 o 
  17   6   1        0.04       26.38     26.41 o 
   1   7   1     2685.05     2670.80     29.58 o 
   2   7   1      900.52      793.69     17.67 o 
   3   7   1     6592.74     6338.88     74.28 o 
   4   7   1     2622.70     2668.05     37.11 o 
   5   7   1       76.73       51.39      8.61 o 
   6   7   1       57.69       52.50      9.61 o 
   7   7   1      762.70      733.16     19.84 o 
   8   7   1      952.23      945.31     25.12 o 
   9   7   1      397.82      438.05     18.85 o 
  10   7   1       87.55       84.27     13.59 o 
  11   7   1        0.84      -13.01     13.36 o 
  12   7   1      156.67      166.18     21.79 o 
  13   7   1      105.73      128.49     22.13 o 
  14   7   1       60.49        3.33     26.97 o 
  15   7   1        0.17      -29.35     29.35 o 
  16   7   1       18.53      -16.44     34.65 o 
   0   8   1     1576.42     1614.59     38.57 o 
   1   8   1     8041.77     8154.68     81.91 o 
   2   8   1      261.69      310.64     11.64 o 
   3   8   1     1179.71     1214.87     25.13 o 
   4   8   1     1141.77     1119.34     24.35 o 
   5   8   1     6109.39     6050.65     73.85 o 
   6   8   1      763.24      710.63     20.68 o 
   7   8   1      413.99      422.07     17.60 o 
   8   8   1      162.31      155.50     16.64 o 
   9   8   1      945.24      968.10     27.34 o 
  10   8   1      283.67      300.07     24.46 o 
  11   8   1      755.04      787.10     35.79 o 
  12   8   1        0.99      -27.12     31.39 o 
  13   8   1       24.44       33.81     24.84 o 
  14   8   1       29.19       -9.95     26.50 o 
  15   8   1      139.12      124.10     39.40 o 
  16   8   1        4.23       62.48     41.53 o 
   1   9   1      964.72      962.48     22.45 o 
   2   9   1      818.51      758.59     17.25 o 
   3   9   1     3232.74     3107.19     45.87 o 
   4   9   1       68.56       92.10     13.51 o 
   5   9   1       17.42       14.22     12.60 o 
   6   9   1       87.88       88.48     16.74 o 
   7   9   1      960.76      942.68     28.05 o 
   8   9   1       24.66       11.39     17.64 o 
   9   9   1      123.52      141.92     20.88 o 
  10   9   1       20.54       -3.29     18.91 o 
  11   9   1       27.46       32.30     21.76 o 
  12   9   1       14.24      -17.08     23.85 o 
  13   9   1       43.84       66.82     27.71 o 
  14   9   1       20.99       28.31     28.81 o 
  15   9   1        1.12       22.34     60.07 o 
   0  10   1     3374.82     3032.65    101.71 o 
   1  10   1     4477.57     4279.87     83.88 o 
   2  10   1      200.55      229.41     16.97 o 
   3  10   1      829.17      836.88     25.32 o 
   4  10   1     1420.91     1409.70     37.71 o 
   5  10   1     3322.86     3135.61     60.28 o 
   6  10   1      472.23      495.90     23.31 o 
   7  10   1       37.46        0.05     14.53 o 
   8  10   1       49.47       46.44     17.43 o 
   9  10   1      476.23      513.90     44.44 o 
  10  10   1      118.84      138.84     25.62 o 
  11  10   1      157.68      107.41     30.86 o 
  12  10   1       11.82       34.19     25.67 o 
  13  10   1        5.92      -27.24     27.24 o 
  14  10   1        6.48      -17.65     31.21 o 
   1  11   1      131.85       85.59     26.91 o 
   2  11   1      134.00      107.53     22.45 o 
   3  11   1      401.44      382.51     29.54 o 
   4  11   1       16.25       14.93     18.78 o 
   5  11   1        0.78        7.43     20.12 o 
   6  11   1       14.75       12.36     20.20 o 
   7  11   1      192.10      205.75     24.87 o 
   8  11   1       23.51        0.38     22.68 o 
   9  11   1       15.99      -20.44     22.03 o 
  10  11   1        2.31      -26.66     26.66 o 
  11  11   1        9.84       -7.14     38.27 o 
  12  11   1       14.96       -5.40     29.42 o 
  13  11   1        9.19       -1.61     31.19 o 
   0  12   1      689.63      705.22     53.59 o 
   1  12   1      794.97      864.63     40.15 o 
   2  12   1      179.29      174.29     25.56 o 
   3  12   1       12.51       -4.90     19.79 o 
   4  12   1      236.64      261.70     28.14 o 
   5  12   1      884.13      909.76     41.27 o 
   6  12   1      439.28      453.64     41.05 o 
   7  12   1      136.33       91.70     29.22 o 
   8  12   1        0.53      -29.61     29.61 o 
   9  12   1      181.18      171.49     35.80 o 
  10  12   1      112.02       51.95     40.90 o 
  11  12   1      105.12       47.58     58.52 o 
  12  12   1        8.48      -11.22     77.78 o 
   1  13   1        2.77      -20.70     20.70 o 
   2  13   1       52.10       19.70     23.79 o 
   3  13   1        0.44      -20.14     20.14 o 
   4  13   1        0.01      -20.47     22.20 o 
   5  13   1       15.54        1.34     22.93 o 
   6  13   1       11.71       -9.53     27.60 o 
   7  13   1        1.07      -24.83     28.23 o 
   8  13   1        0.97        4.51     30.95 o 
   9  13   1        0.49      -30.57     30.57 o 
  10  13   1        2.04      -14.84     51.06 o 
  11  13   1        3.19      -89.90     89.90 o 
   0  14   1      301.63      272.14     45.39 o 
   1  14   1      479.43      500.65     40.03 o 
   2  14   1       37.43      -24.17     24.17 o 
   3  14   1       53.47       11.01     25.01 o 
   4  14   1      103.16       68.05     30.07 o 
   5  14   1      358.53      313.85     41.14 o 
   6  14   1      104.23       52.01     51.58 o 
   7  14   1       37.41       -0.07     30.26 o 
   8  14   1        0.03      -34.21     34.21 o 
   9  14   1       44.33       88.97     46.76 o 
   1  15   1       17.03      -26.78     26.78 o 
   2  15   1       48.01       44.49     30.92 o 
   3  15   1       23.93      -29.42     29.42 o 
   4  15   1        2.39      -26.49     26.49 o 
   5  15   1        0.49       -0.47     45.54 o 
   6  15   1       36.80       42.44     42.81 o 
   0  16   1       47.00      -30.16     51.48 o 
   1  16   1      108.31       64.32     33.95 o 
   2  16   1       10.04      -30.92     30.92 o 
   0   0   2     9691.31    10565.30    172.00 o 
   1   0   2    86729.27    93330.58   1284.99 o 
   2   0   2      200.20      247.17     11.88 o 
   3   0   2     8828.64     9471.51    150.64 o 
   4   0   2      807.88      886.98     26.20 o 
   5   0   2    41285.11    41285.38    510.76 o 
   6   0   2     2075.17     2097.54     34.91 o 
   7   0   2     4569.79     4678.62     67.86 o 
   8   0   2     7315.47     7332.16    101.81 o 
   9   0   2     8493.89     7979.76    121.90 o 
  10   0   2     1034.45     1044.29     30.77 o 
  11   0   2      998.30     1067.00     42.72 o 
  12   0   2     2270.88     1980.16     53.32 o 
  13   0   2      312.81      375.95     36.68 o 
  14   0   2       99.07       71.12     24.89 o 
  15   0   2      106.65      146.32     30.03 o 
  16   0   2      263.27      209.45     34.63 o 
  17   0   2        6.60        0.62     26.19 o 
  18   0   2        1.30      -25.16     39.36 o 
   1   1   2       94.31      101.32      3.42 o 
   2   1   2      255.53      271.25      6.27 o 
   3   1   2     6413.57     6676.98     76.31 o 
   4   1   2    50152.93    51312.29    448.11 o 
   5   1   2     1848.66     1833.67     21.52 o 
   6   1   2     1195.12     1288.21     17.76 o 
   7   1   2     1766.47     1734.57     22.76 o 
   8   1   2    15699.33    15453.75    141.67 o 
   9   1   2      441.49      483.73     13.87 o 
  10   1   2      329.68      336.87     14.74 o 
  11   1   2       75.49       43.90     11.89 o 
  12   1   2     1535.81     1438.74     35.13 o 
  13   1   2       30.31       -2.18     16.53 o 
  14   1   2       19.58       22.58     17.77 o 
  15   1   2        0.01       -1.62     14.69 o 
  16   1   2       87.46       97.17     36.09 o 
  17   1   2        2.07       19.09     36.75 o 
  18   1   2        0.35      -14.71     33.52 o 
   0   2   2    11845.65    12816.64    225.11 o 
   1   2   2    98995.52   103498.94   1160.43 o 
   2   2   2     2729.28     2761.81     30.58 o 
   3   2   2    13863.42    14265.65    141.80 o 
   4   2   2     8507.54     8762.33     85.00 o 
   5   2   2    42300.81    42873.70    394.53 o 
   6   2   2     4190.32     4117.27     45.08 o 
   7   2   2     7169.44     7046.16     68.66 o 
   8   2   2     2148.37     2023.48     28.30 o 
   9   2   2     9216.94     8807.23     85.95 o 
  10   2   2      475.45      490.25     16.28 o 
  11   2   2     3199.43     3026.91     40.54 o 
  12   2   2      167.37      148.71     15.63 o 
  13   2   2      382.62      436.54     26.11 o 
  14   2   2        5.32       16.27     17.44 o 
  15   2   2      400.45      432.33     28.38 o 
  16   2   2        1.17       19.04     20.90 o 
  17   2   2        5.48        2.68     23.65 o 
  18   2   2        0.15      -23.68     23.68 o 
   1   3   2     6001.95     6013.18     77.94 o 
   2   3   2     4435.12     4735.65     53.37 o 
   3   3   2     7924.94     8223.99     90.10 o 
   4   3   2      266.52      276.21      9.54 o 
   5   3   2      641.17      652.26     15.76 o 
   6   3   2       26.86       27.07      7.40 o 
   7   3   2      393.95      410.26     13.23 o 
   8   3   2       50.08       61.63      9.50 o 
   9   3   2      686.37      606.91     26.20 o 
  10   3   2       13.66       -0.46     10.01 o 
  11   3   2        1.56       -6.13     14.18 o 
  12   3   2        1.26       21.74     13.65 o 
  13   3   2       35.10       33.10     14.42 o 
  14   3   2        6.13      -20.30     20.30 o 
  15   3   2        1.67       -2.67     17.31 o 
  16   3   2        5.86       10.40     18.76 o 
  17   3   2        1.13        6.52     20.19 o 
  18   3   2        8.35       -3.21     20.86 o 
   0   4   2      714.33      639.27     22.16 o 
   1   4   2    37848.42    39179.15    436.99 o 
   2   4   2       77.50       88.22      5.38 o 
   3   4   2    10924.62    10788.94    116.31 o 
   4   4   2      248.43      246.94     10.28 o 
   5   4   2    19307.34    18906.15    189.64 o 
   6   4   2      821.61      823.83     17.31 o 
   7   4   2     1244.02     1398.31     37.78 o 
   8   4   2        3.67       -0.33      8.98 o 
   9   4   2     5071.86     4750.14     59.34 o 
  10   4   2      556.64      649.65     33.67 o 
  11   4   2     1411.05     1380.03     39.56 o 
  12   4   2        6.32      -10.96     12.48 o 
  13   4   2      113.70      112.58     19.92 o 
  14   4   2       70.99       48.59     18.55 o 
  15   4   2      211.53      294.48     26.31 o 
  16   4   2        1.66       30.13     19.28 o 
  17   4   2       14.01      -15.80     25.26 o 
  18   4   2        1.47      -25.12     29.27 o 
   1   5   2     6150.45     6132.84     63.79 o 
   2   5   2     2136.56     2576.53     33.04 o 
   3   5   2    11266.78    10979.47    119.37 o 
   4   5   2       14.04       15.52      6.08 o 
   5   5   2      749.72      720.08     18.41 o 
   6   5   2      470.28      501.59     16.72 o 
   7   5   2     1628.95     1598.70     26.85 o 
   8   5   2        0.44       14.66      9.85 o 
   9   5   2     1304.74     1221.72     25.78 o 
  10   5   2      119.50       87.89     13.23 o 
  11   5   2       34.09       32.56     12.63 o 
  12   5   2        1.37       -1.94     12.83 o 
  13   5   2      216.36      250.07     21.21 o 
  14   5   2       31.36       19.56     16.82 o 
  15   5   2        1.29      -16.05     18.62 o 
  16   5   2        6.01      -13.74     19.01 o 
  17   5   2       25.78        3.81     23.03 o 
   0   6   2    11595.78    12107.69    199.55 o 
   1   6   2     5302.98     4889.00     53.31 o 
   2   6   2       19.94       19.92      5.84 o 
   3   6   2     1230.11     1080.17     18.73 o 
   4   6   2     6466.35     6597.01     76.24 o 
   5   6   2     6476.15     5987.87     67.33 o 
   6   6   2       10.73       15.01      8.68 o 
   7   6   2      860.10      819.43     19.45 o 
   8   6   2     1154.47     1115.91     23.96 o 
   9   6   2     3278.95     3054.94     59.08 o 
  10   6   2       42.59       71.46     13.77 o 
  11   6   2      932.44      873.79     25.81 o 
  12   6   2       61.50       37.78     14.69 o 
  13   6   2      166.23      156.13     19.03 o 
  14   6   2        1.05       11.10     16.74 o 
  15   6   2      148.14      153.61     32.74 o 
  16   6   2        2.71       -3.81     23.31 o 
  17   6   2        2.39       -2.97     25.19 o 
   1   7   2     6268.88     6136.14     61.43 o 
   2   7   2      304.08      262.69     10.51 o 
   3   7   2    13635.99    13305.35    145.52 o 
   4   7   2      882.31      832.78     19.86 o 
   5   7   2      156.93      191.71     11.38 o 
   6   7   2       32.18       25.56     10.00 o 
   7   7   2     4124.44     4003.12     48.83 o 
   8   7   2     1106.45     1016.21     24.11 o 
   9   7   2      884.81      899.32     26.94 o 
  10   7   2        4.97      -11.72     11.72 o 
  11   7   2      248.90      238.87     21.09 o 
  12   7   2      413.48      424.94     26.12 o 
  13   7   2      142.34      142.23     22.43 o 
  14   7   2        6.40      -19.94     19.94 o 
  15   7   2        1.14      -16.70     32.53 o 
  16   7   2       61.42       11.07     60.59 o 
   0   8   2      192.82      224.10     15.62 o 
   1   8   2     6096.90     6159.89     64.11 o 
   2   8   2        0.78        7.36      7.61 o 
   3   8   2     2962.31     3030.36     46.46 o 
   4   8   2       20.82       42.96     10.86 o 
   5   8   2     3755.25     3617.97     54.50 o 
   6   8   2        0.34       -2.68     10.48 o 
   7   8   2        3.23        8.07     10.81 o 
   8   8   2       18.97       37.43     16.20 o 
   9   8   2     1045.96     1065.73     28.96 o 
  10   8   2        1.21        9.59     15.59 o 
  11   8   2      158.81      145.63     23.20 o 
  12   8   2        7.59        9.18     21.56 o 
  13   8   2       38.01        2.45     30.11 o 
  14   8   2        7.04      -24.20     27.97 o 
  15   8   2       39.19       -3.24     31.42 o 
  16   8   2        0.12        5.25     47.13 o 
   1   9   2     7941.05     8078.73    106.15 o 
   2   9   2      749.27      727.36     17.18 o 
   3   9   2    10735.28    10482.28    112.67 o 
   4   9   2      268.54      286.90     16.74 o 
   5   9   2      539.46      608.98     22.94 o 
   6   9   2      142.35      160.23     16.81 o 
   7   9   2     3596.93     3463.56     60.22 o 
   8   9   2      206.86      212.96     20.84 o 
   9   9   2      185.13      178.43     21.45 o 
  10   9   2        0.81      -18.37     18.37 o 
  11   9   2      207.57      250.61     27.78 o 
  12   9   2       36.90        7.54     24.60 o 
  13   9   2      131.63      122.55     28.66 o 
  14   9   2       12.16      -28.59     28.59 o 
  15   9   2        6.18      -31.81     31.81 o 
   0  10   2      164.16      123.30     32.29 o 
   1  10   2     2055.77     2003.01     44.72 o 
   2  10   2        0.94       -8.88     14.32 o 
   3  10   2      487.17      585.36     24.08 o 
   4  10   2       95.80       84.80     15.12 o 
   5  10   2     1392.54     1444.76     38.35 o 
   6  10   2        1.32        7.79     14.46 o 
   7  10   2       22.89       -4.32     18.99 o 
   8  10   2       33.72       24.66     18.37 o 
   9  10   2      294.39      332.47     29.72 o 
  10  10   2        0.42      -25.36     25.36 o 
  11  10   2       57.37       32.68     22.93 o 
  12  10   2        8.28      -24.64     24.64 o 
  13  10   2        8.52       16.27     27.95 o 
  14  10   2        0.67      -24.85     31.08 o 
   1  11   2      278.66      357.67     29.94 o 
   2  11   2        0.57      -18.28     18.28 o 
   3  11   2     1032.46     1065.86     50.92 o 
   4  11   2       48.88       84.87     21.37 o 
   5  11   2       54.49       36.35     20.43 o 
   6  11   2       25.61      -15.48     15.48 o 
   7  11   2      820.38      870.74     56.96 o 
   8  11   2       40.34        8.48     23.63 o 
   9  11   2      347.20      330.58     32.36 o 
  10  11   2       40.66       28.80     27.53 o 
  11  11   2      109.61       93.52     30.06 o 
  12  11   2        4.65      -36.24     36.24 o 
  13  11   2      129.24      199.28     44.26 o 
   0  12   2      936.96      725.45     55.19 o 
   1  12   2      117.59      130.48     24.58 o 
   2  12   2        5.55      -19.75     19.75 o 
   3  12   2        0.05      -19.41     19.41 o 
   4  12   2      508.09      494.02     34.33 o 
   5  12   2      117.76       78.54     25.08 o 
   6  12   2       17.02      -37.73     37.73 o 
   7  12   2       43.31        9.71     41.79 o 
   8  12   2       91.70       85.92     31.90 o 
   9  12   2       36.38       20.07     36.29 o 
  10  12   2        8.14      -39.13     39.13 o 
  11  12   2       15.28      -22.26     48.35 o 
  12  12   2        5.61      -38.12     58.52 o 
   1  13   2      352.03      422.24     34.40 o 
   2  13   2       25.83        3.01     21.90 o 
   3  13   2      715.22      857.71     44.29 o 
   4  13   2       15.35       -2.41     21.94 o 
   5  13   2        3.67      -21.72     21.72 o 
   6  13   2        0.06       -6.23     24.78 o 
   7  13   2      457.17      490.44     49.75 o 
   8  13   2       18.11      -17.50     31.99 o 
   9  13   2       89.35       13.40     39.53 o 
  10  13   2        7.43      -37.78     37.78 o 
  11  13   2       62.69       44.55     76.95 o 
   0  14   2       28.30      -35.11     35.11 o 
   1  14   2       16.91      -12.36     24.87 o 
   2  14   2        4.99      -23.82     23.82 o 
   3  14   2       20.82       49.21     27.74 o 
   4  14   2       18.41      -24.91     24.91 o 
   5  14   2        7.85       10.47     31.44 o 
   6  14   2       17.34       31.14     39.67 o 
   7  14   2       17.94       20.32     40.52 o 
   8  14   2        5.46       -3.87     36.49 o 
   9  14   2        3.78      -25.76     41.10 o 
   1  15   2       33.33      -26.91     28.61 o 
   2  15   2        7.25       -5.21     27.99 o 
   3  15   2      169.67      185.66     34.67 o 
   4  15   2       10.51      -29.99     29.99 o 
   5  15   2       18.17      -26.58     34.52 o 
   6  15   2        1.26      -63.22     68.10 o 
   0  16   2        0.09      -43.39     43.39 o 
   1  16   2        8.16      -30.74     30.74 o 
   2  16   2        0.11      -30.04     30.04 o 
   1   1   3       98.32      104.02      4.22 o 
   2   1   3     3903.37     3922.89     47.41 o 
   3   1   3     2430.11     2450.94     26.81 o 
   4   1   3    44744.74    46758.46    428.42 o 
   5   1   3        3.86        0.16      4.62 o 
   6   1   3     2241.09     1923.41     24.43 o 
   7   1   3     2028.62     1994.09     29.93 o 
   8   1   3    22671.73    22029.99    220.60 o 
   9   1   3      422.24      410.32     13.41 o 
  10   1   3     1515.42     1518.07     31.10 o 
  11   1   3       74.43       89.95     12.39 o 
  12   1   3     3979.33     3796.49     64.16 o 
  13   1   3      381.06      434.55     26.54 o 
  14   1   3     1101.94     1102.05     39.74 o 
  15   1   3        0.90      -13.54     16.47 o 
  16   1   3      199.61      151.95     23.24 o 
  17   1   3       13.08       20.73     20.63 o 
  18   1   3       93.96      117.70     24.52 o 
   0   2   3    10360.57    10579.97    173.09 o 
   1   2   3        2.97       30.96      4.56 o 
   2   2   3       48.36       33.60      4.43 o 
   3   2   3      357.62      382.37      8.06 o 
   4   2   3     8003.34     8169.68     85.77 o 
   5   2   3      643.70      607.07     17.31 o 
   6   2   3      126.88      123.56      8.36 o 
   7   2   3     1047.06     1136.46     19.28 o 
   8   2   3     1548.88     1434.54     22.95 o 
   9   2   3      687.47      752.01     18.38 o 
  10   2   3      350.98      356.48     15.24 o 
  11   2   3      709.25      737.35     20.82 o 
  12   2   3       25.10       10.34     13.01 o 
  13   2   3      158.05      201.06     18.16 o 
  14   2   3       50.28       46.18     17.74 o 
  15   2   3       93.29       93.56     20.20 o 
  16   2   3        1.97       14.21     24.91 o 
  17   2   3       17.12       35.46     21.29 o 
  18   2   3        0.33       -8.74     21.73 o 
   1   3   3      267.47      313.58      9.39 o 
   2   3   3    47213.16    50097.70    556.18 o 
   3   3   3    10548.68    10928.15    110.53 o 
   4   3   3    23452.45    23764.67    234.24 o 
   5   3   3       37.57       59.77      6.84 o 
   6   3   3    11457.23    11196.13    109.90 o 
   7   3   3     3871.22     3727.79     43.37 o 
   8   3   3     9770.00     9526.63     97.11 o 
   9   3   3      218.53      256.77     13.23 o 
  10   3   3       83.24       86.54     11.54 o 
  11   3   3       36.61       20.59     11.04 o 
  12   3   3     1621.03     1565.48     39.66 o 
  13   3   3      229.88      248.02     19.60 o 
  14   3   3      435.23      531.52     29.00 o 
  15   3   3       13.88       -7.85     17.11 o 
  16   3   3       98.48       75.52     20.89 o 
  17   3   3       22.94        3.27     19.99 o 
  18   3   3       54.00       47.95     22.88 o 
   0   4   3    12111.55    12332.39    380.25 o 
   1   4   3        6.69        8.28      4.55 o 
   2   4   3      288.15      280.56     10.85 o 
   3   4   3       19.22       25.87      4.79 o 
   4   4   3     9342.21     9228.18     95.84 o 
   5   4   3     2007.22     2007.45     27.53 o 
   6   4   3     1505.88     1511.89     24.10 o 
   7   4   3        2.15       -8.09      8.98 o 
   8   4   3     1054.40      916.82     20.49 o 
   9   4   3      943.48      949.36     22.61 o 
  10   4   3      782.35      831.37     22.34 o 
  11   4   3       54.64       73.74     13.90 o 
  12   4   3       57.84       79.29     14.50 o 
  13   4   3       65.76       36.05     15.15 o 
  14   4   3       45.21       52.56     17.42 o 
  15   4   3       19.37       37.02     18.87 o 
  16   4   3       50.04       48.68     19.80 o 
  17   4   3        2.34      -11.58     23.88 o 
  18   4   3        1.02       17.85     22.10 o 
   1   5   3     1151.69     1251.60     21.23 o 
   2   5   3    43509.59    45597.79    508.63 o 
   3   5   3     2297.53     2292.71     30.75 o 
   4   5   3    10094.72    10009.87    104.10 o 
   5   5   3       50.14       84.60      8.50 o 
   6   5   3     6363.64     6063.50     64.53 o 
   7   5   3      161.40      165.84     11.42 o 
   8   5   3     3701.70     3581.43     47.45 o 
   9   5   3       91.58      132.83     12.94 o 
  10   5   3       20.86       32.16     12.20 o 
  11   5   3        7.24      -11.77     11.77 o 
  12   5   3      508.35      604.89     23.82 o 
  13   5   3      114.64      157.00     18.29 o 
  14   5   3      123.26      145.48     20.22 o 
  15   5   3        0.14       -3.36     17.07 o 
  16   5   3       19.80       31.23     20.02 o 
  17   5   3       15.49       28.91     39.53 o 
   0   6   3    13399.01    13865.06    227.26 o 
   1   6   3     1799.55     1632.46     33.32 o 
   2   6   3      500.58      460.32     13.02 o 
   3   6   3      927.12      855.64     16.52 o 
   4   6   3     7369.31     7188.89     82.62 o 
   5   6   3     1225.03     1193.41     21.11 o 
   6   6   3     2765.78     2575.30     35.27 o 
   7   6   3        3.81       11.25      8.11 o 
   8   6   3      431.11      459.00     17.81 o 
   9   6   3      157.25      185.16     15.40 o 
  10   6   3     1723.04     1562.80     32.16 o 
  11   6   3      133.14      127.45     16.82 o 
  12   6   3       84.55       94.81     15.86 o 
  13   6   3        0.06       -7.83     15.30 o 
  14   6   3      204.19      233.26     26.49 o 
  15   6   3       25.05       53.80     26.48 o 
  16   6   3       39.01       11.03     25.10 o 
  17   6   3        4.34      -27.57     27.57 o 
   1   7   3      224.58      238.40     11.72 o 
   2   7   3    15261.08    15447.90    154.52 o 
   3   7   3     3739.83     3712.97     58.90 o 
   4   7   3     7916.31     7962.43    100.04 o 
   5   7   3      615.35      675.57     20.22 o 
   6   7   3     3075.35     3081.28     41.29 o 
   7   7   3     1284.12     1358.13     24.31 o 
   8   7   3     3171.46     3067.76     44.31 o 
   9   7   3      474.31      545.76     23.08 o 
  10   7   3        5.40      -13.30     14.24 o 
  11   7   3       66.87       89.70     17.96 o 
  12   7   3      312.40      300.68     23.91 o 
  13   7   3      145.13      148.43     23.11 o 
  14   7   3       53.64       27.51     21.05 o 
  15   7   3        1.43      -16.80     21.30 o 
  16   7   3        4.20       21.95     35.39 o 
   0   8   3     8730.39     8815.27    134.34 o 
   1   8   3     1735.80     1644.00     26.81 o 
   2   8   3      792.56      760.89     18.44 o 
   3   8   3      966.19      944.33     19.64 o 
   4   8   3     5452.74     5245.85     72.06 o 
   5   8   3     1030.01     1027.79     23.82 o 
   6   8   3     2101.10     1976.41     34.96 o 
   7   8   3      257.75      294.70     18.85 o 
   8   8   3      821.51      889.79     26.16 o 
   9   8   3       78.33      107.42     16.96 o 
  10   8   3      543.85      590.42     26.96 o 
  11   8   3       24.54       -5.59     16.99 o 
  12   8   3        1.94      -18.94     18.94 o 
  13   8   3        1.45      -23.92     23.92 o 
  14   8   3       20.02       27.27     38.46 o 
  15   8   3        3.23       16.16     29.69 o 
  16   8   3        8.19      -12.98     36.01 o 
   1   9   3       24.85       23.56     13.38 o 
   2   9   3     5747.36     5534.96     76.30 o 
   3   9   3       97.70       71.96     11.82 o 
   4   9   3      127.02      150.26     14.32 o 
   5   9   3      216.39      197.54     19.13 o 
   6   9   3     1570.91     1534.15     31.56 o 
   7   9   3       43.25       51.88     15.20 o 
   8   9   3      126.98      108.87     18.62 o 
   9   9   3       94.50       73.77     19.22 o 
  10   9   3       63.12       49.04     21.01 o 
  11   9   3        6.77      -20.20     20.20 o 
  12   9   3       74.23       27.40     23.93 o 
  13   9   3       19.06      -24.82     24.82 o 
  14   9   3        0.22        4.27     31.99 o 
  15   9   3        2.97        1.14     33.75 o 
   0  10   3     8823.38     8654.42    163.22 o 
   1  10   3     1319.98     1323.30     32.15 o 
   2  10   3      592.91      635.94     28.48 o 
   3  10   3      256.32      280.03     22.33 o 
   4  10   3     3480.75     3606.49     64.51 o 
   5  10   3     1115.70     1152.20     39.40 o 
   6  10   3     1734.32     1596.24     43.04 o 
   7  10   3        5.72       -6.19     21.64 o 
   8  10   3       71.39       91.88     19.95 o 
   9  10   3      209.60      254.92     29.21 o 
  10  10   3      670.02      725.35     36.92 o 
  11  10   3        0.16      -11.26     22.43 o 
  12  10   3       50.54       18.02     30.89 o 
  13  10   3       12.98       11.07     28.97 o 
  14  10   3       90.04       68.75     32.29 o 
   1  11   3       19.66      -13.21     18.26 o 
   2  11   3       18.53       -6.88     18.56 o 
   3  11   3        5.76      -17.78     17.78 o 
   4  11   3       89.42       48.47     15.02 o 
   5  11   3       45.34       28.29     15.59 o 
   6  11   3      110.99      128.78     21.84 o 
   7  11   3       39.99       26.40     23.34 o 
   8  11   3      115.70       97.21     37.07 o 
   9  11   3       13.36       -3.83     26.36 o 
  10  11   3       31.38      -13.42     28.05 o 
  11  11   3       12.50      -28.51     30.14 o 
  12  11   3       38.64      -17.14     35.26 o 
  13  11   3        0.28      -36.84     36.84 o 
   0  12   3     3260.03     3332.39    109.23 o 
   1  12   3      251.33      366.77     32.32 o 
   2  12   3      654.70      720.11     38.19 o 
   3  12   3        0.14      -19.59     19.59 o 
   4  12   3     1274.10     1391.68     48.05 o 
   5  12   3      209.74      276.95     35.28 o 
   6  12   3     1733.81     1610.25     71.34 o 
   7  12   3      125.06      145.96     29.30 o 
   8  12   3       26.76       -9.07     27.62 o 
   9  12   3       25.25       42.80     36.64 o 
  10  12   3      476.20      597.81     57.85 o 
  11  12   3       71.45      -24.70     42.39 o 
  12  12   3       17.72      -35.11     35.11 o 
   1  13   3       28.64       29.96     22.41 o 
   2  13   3        0.17       -8.32     21.82 o 
   3  13   3        4.25      -10.30     23.06 o 
   4  13   3        2.44        3.34     22.97 o 
   5  13   3       12.70      -20.95     39.20 o 
   6  13   3        2.50      -26.25     26.25 o 
   7  13   3        1.13      -33.21     33.21 o 
   8  13   3        0.67      -16.95     29.67 o 
   9  13   3        0.75      -37.18     37.18 o 
  10  13   3        0.21      -38.76     38.76 o 
   0  14   3     1816.52     1714.16     82.60 o 
   1  14   3      142.03      148.11     30.46 o 
   2  14   3      176.07      109.90     29.26 o 
   3  14   3       10.35       44.17     27.12 o 
   4  14   3      806.95      933.73     79.05 o 
   5  14   3      153.42      180.53     38.62 o 
   6  14   3      566.62      614.02     50.12 o 
   7  14   3        5.73      -14.92     38.40 o 
   8  14   3       49.82      -38.93     38.93 o 
   9  14   3       38.29      -14.99     44.24 o 
   1  15   3        0.08      -14.72     27.59 o 
   2  15   3       53.53        8.94     28.63 o 
   3  15   3        9.13      -34.47     34.47 o 
   4  15   3        0.31      -21.91     32.41 o 
   5  15   3        7.45      -35.26     35.26 o 
   6  15   3       21.55      -39.19     39.19 o 
   0  16   3      383.32      347.36     62.44 o 
   1  16   3       18.65      -30.15     31.68 o 
   2  16   3       19.22      -31.13     31.13 o 
   0   0   4      143.18      109.66     18.23 o 
   1   0   4       66.37      112.77      5.00 o 
   2   0   4    11066.53    12005.52    227.35 o 
   3   0   4     8207.89     8851.39    128.28 o 
   4   0   4     6573.64     8259.46    108.14 o 
   5   0   4     8232.85     7781.28    117.71 o 
   6   0   4    29412.16    30332.45    379.16 o 
   7   0   4     6695.00     7425.12    101.95 o 
   8   0   4     4437.77     4844.58     71.78 o 
   9   0   4     3023.89     2925.71     68.36 o 
  10   0   4     6087.78     6096.84    115.43 o 
  11   0   4     1735.97     1875.27     50.45 o 
  12   0   4      468.09      427.46     29.81 o 
  13   0   4      164.69      189.84     29.20 o 
  14   0   4      240.72      268.12     34.64 o 
  15   0   4      273.80      328.31     36.54 o 
  16   0   4      108.80       85.14     30.47 o 
  17   0   4        0.60      -26.63     26.63 o 
  18   0   4       11.52       42.37     31.88 o 
   1   1   4     9260.90     9568.97     79.61 o 
   2   1   4     6367.08     6809.43     69.94 o 
   3   1   4    16784.58    17579.27    259.13 o 
   4   1   4     3472.19     3582.14     38.03 o 
   5   1   4      709.16      680.21     12.23 o 
   6   1   4     1265.89     1317.38     19.26 o 
   7   1   4     3462.29     3606.84     43.93 o 
   8   1   4      800.31      787.77     21.92 o 
   9   1   4       17.74        4.19      9.24 o 
  10   1   4      112.71       65.34     11.45 o 
  11   1   4       83.91       45.13     12.08 o 
  12   1   4       14.44       47.30     13.70 o 
  13   1   4        0.05       22.51     15.89 o 
  14   1   4       19.51       13.01     21.08 o 
  15   1   4        6.84      -12.71     17.55 o 
  16   1   4        0.95       -2.05     17.92 o 
  17   1   4        0.05       27.67     20.94 o 
  18   1   4        3.64       16.48     21.66 o 
   0   2   4   187654.14   179878.67  12137.01 o 
   1   2   4    38277.61    40059.57    392.29 o 
   2   2   4     3438.60     3503.41     40.92 o 
   3   2   4     6957.98     7082.58     81.57 o 
   4   2   4    34801.98    34476.23    317.93 o 
   5   2   4    20082.81    19353.02    182.04 o 
   6   2   4    17442.22    17054.74    162.37 o 
   7   2   4     1607.76     1753.35     24.91 o 
   8   2   4       27.70       20.38      7.83 o 
   9   2   4     3608.40     3215.60     41.14 o 
  10   2   4     6008.88     5847.66     69.55 o 
  11   2   4     1948.09     1925.94     36.27 o 
  12   2   4      200.94      188.55     17.04 o 
  13   2   4      124.57       89.14     15.88 o 
  14   2   4      403.10      481.93     26.69 o 
  15   2   4      357.17      416.55     28.46 o 
  16   2   4      134.08      154.69     23.28 o 
  17   2   4        1.83       28.14     25.63 o 
  18   2   4       17.88        2.61     21.05 o 
   1   3   4     2018.20     1944.37     27.27 o 
   2   3   4     1050.83     1049.27     16.42 o 
   3   3   4     2110.27     1995.39     28.18 o 
   4   3   4     2334.45     2321.46     28.86 o 
   5   3   4        1.18        2.76      4.65 o 
   6   3   4       63.35       86.25      7.89 o 
   7   3   4      160.76      174.54     10.66 o 
   8   3   4     1577.23     1574.65     25.07 o 
   9   3   4      123.00      129.19     11.29 o 
  10   3   4       47.82       47.12     11.71 o 
  11   3   4        0.46       -3.87     11.06 o 
  12   3   4      310.29      381.82     22.93 o 
  13   3   4        4.50       48.60     16.05 o 
  14   3   4        4.06      -14.66     14.66 o 
  15   3   4        1.06      -15.88     15.88 o 
  16   3   4       39.73       42.91     19.96 o 
  17   3   4        2.48      -16.02     20.04 o 
  18   3   4        0.60        4.87     20.94 o 
   0   4   4    45054.38    48521.87    944.15 o 
   1   4   4    10599.47    11291.45    156.84 o 
   2   4   4      332.42      347.68     11.47 o 
   3   4   4     2073.82     2070.20     26.46 o 
   4   4   4    14355.91    13746.54    139.28 o 
   5   4   4     7793.40     7400.53     79.50 o 
   6   4   4     5988.03     6078.74     63.84 o 
   7   4   4      312.83      350.91     13.30 o 
   8   4   4      825.80      689.00     20.17 o 
   9   4   4     1285.14     1212.39     25.09 o 
  10   4   4     3211.50     3196.97     48.50 o 
  11   4   4      530.56      619.06     22.43 o 
  12   4   4        9.09       -1.24     13.75 o 
  13   4   4        2.51      -13.49     14.18 o 
  14   4   4      165.26      188.42     21.20 o 
  15   4   4       88.39       72.40     22.39 o 
  16   4   4       76.35       65.39     21.36 o 
  17   4   4        9.14       12.45     21.24 o 
   1   5   4     7403.16     7975.51     94.68 o 
   2   5   4    12071.07    12469.66    160.01 o 
   3   5   4     7545.89     7538.81     84.75 o 
   4   5   4     2646.51     2662.67     33.79 o 
   5   5   4      797.38      815.03     16.26 o 
   6   5   4      683.01      695.88     15.18 o 
   7   5   4     1259.68     1236.79     21.24 o 
   8   5   4     1393.67     1274.18     24.82 o 
   9   5   4        6.10        1.51     10.53 o 
  10   5   4       10.91       -9.46     11.52 o 
  11   5   4       20.29        0.00     12.44 o 
  12   5   4      111.29      133.34     16.59 o 
  13   5   4       24.64       35.46     16.17 o 
  14   5   4       34.80        4.29     16.25 o 
  15   5   4        1.52      -16.47     16.47 o 
  16   5   4        0.84      -15.89     19.10 o 
  17   5   4        4.19       11.14     25.40 o 
   0   6   4    37787.07    40673.25    767.69 o 
   1   6   4     4789.92     4689.41     60.54 o 
   2   6   4       24.96       21.63      8.74 o 
   3   6   4     1176.73     1187.63     23.59 o 
   4   6   4    20183.03    20504.66    206.21 o 
   5   6   4     4668.98     4548.40     53.97 o 
   6   6   4     2269.74     2200.51     31.73 o 
   7   6   4       17.05       24.65      8.37 o 
   8   6   4     3643.20     3623.76     52.87 o 
   9   6   4     1303.58     1234.73     26.54 o 
  10   6   4     1934.34     1853.30     35.75 o 
  11   6   4       99.09       93.87     14.96 o 
  12   6   4      104.04      102.50     16.87 o 
  13   6   4       45.95       61.25     20.07 o 
  14   6   4      152.20      170.50     24.98 o 
  15   6   4       14.95        2.78     21.06 o 
  16   6   4       14.91      -24.28     24.28 o 
  17   6   4        2.80        3.22     26.68 o 
   1   7   4     1912.84     1811.98     30.14 o 
   2   7   4    10891.58    10823.58    120.22 o 
   3   7   4     5760.41     5740.27     75.98 o 
   4   7   4     3334.29     3339.09     44.35 o 
   5   7   4       72.75       82.60     10.90 o 
   6   7   4     1502.75     1502.79     37.24 o 
   7   7   4     2049.71     2057.33     37.15 o 
   8   7   4     2327.73     2381.37     41.85 o 
   9   7   4      264.77      287.55     20.32 o 
  10   7   4        2.85      -14.95     14.95 o 
  11   7   4      128.88      124.63     18.91 o 
  12   7   4      241.05      264.71     22.56 o 
  13   7   4       24.75        3.42     22.82 o 
  14   7   4       43.56       24.84     21.41 o 
  15   7   4        0.01      -16.40     22.06 o 
  16   7   4        1.92      -10.95     24.34 o 
   0   8   4     1074.13     1110.79     45.50 o 
   1   8   4     4094.21     3789.26     48.83 o 
   2   8   4       26.02       21.54      8.44 o 
   3   8   4     2077.88     2050.06     32.98 o 
   4   8   4      558.37      564.52     19.38 o 
   5   8   4     1405.79     1331.65     27.64 o 
   6   8   4      991.39      966.74     24.35 o 
   7   8   4      104.35       98.01     15.33 o 
   8   8   4       57.20       48.65     14.48 o 
   9   8   4       65.12       65.31     16.81 o 
  10   8   4      978.40     1046.63     32.68 o 
  11   8   4        3.59      -16.33     16.33 o 
  12   8   4        4.80      -16.89     16.89 o 
  13   8   4        4.82        4.26     20.07 o 
  14   8   4       93.84      103.12     32.66 o 
  15   8   4        2.99        6.65     30.87 o 
  16   8   4        6.24       19.19     43.09 o 
   1   9   4      532.82      588.27     32.37 o 
   2   9   4     6365.70     6179.87     84.03 o 
   3   9   4     1833.40     1666.84     34.23 o 
   4   9   4      394.23      441.43     16.65 o 
   5   9   4      205.73      196.39     15.12 o 
   6   9   4     1125.24     1057.28     30.29 o 
   7   9   4      589.35      602.21     33.84 o 
   8   9   4      548.38      608.29     24.92 o 
   9   9   4      612.63      677.09     33.76 o 
  10   9   4        5.40      -19.58     19.58 o 
  11   9   4        8.74      -18.21     22.35 o 
  12   9   4       90.27       65.82     24.68 o 
  13   9   4      188.93      173.85     31.04 o 
  14   9   4       16.53       -3.46     46.84 o 
  15   9   4        7.66      -18.31     32.94 o 
   0  10   4     1119.92     1189.51     42.70 o 
   1  10   4     1519.47     1404.90     33.33 o 
   2  10   4        0.22       -6.44     12.48 o 
   3  10   4        1.68      -13.79     13.79 o 
   4  10   4      757.00      801.20     29.14 o 
   5  10   4     1703.90     1610.46     46.33 o 
   6  10   4       17.99       21.26     22.88 o 
   7  10   4      422.74      388.26     32.71 o 
   8  10   4      249.31      310.05     28.99 o 
   9  10   4      410.89      473.34     32.42 o 
  10  10   4       11.49       -7.19     22.02 o 
  11  10   4      183.94      135.89     26.22 o 
  12  10   4       29.03        1.84     24.25 o 
  13  10   4       32.37       21.11     30.41 o 
  14  10   4        0.05       24.96     35.22 o 
   1  11   4      936.59      847.11     36.90 o 
   2  11   4      925.45      985.59     38.98 o 
   3  11   4     1535.74     1440.27     40.40 o 
   4  11   4      590.46      647.49     30.69 o 
   5  11   4       91.79       84.53     19.53 o 
   6  11   4      187.85      238.21     29.74 o 
   7  11   4      713.59      751.23     41.09 o 
   8  11   4      741.73      812.23     40.46 o 
   9  11   4        9.56      -16.86     25.01 o 
  10  11   4        4.38      -17.56     26.78 o 
  11  11   4       81.68       12.48     54.45 o 
  12  11   4      147.46      140.64     36.12 o 
  13  11   4       12.41      -70.50     70.50 o 
   0  12   4      396.47      478.26     49.86 o 
   1  12   4      197.87      212.69     28.29 o 
   2  12   4        7.20       -2.42     21.06 o 
   3  12   4       30.48       37.00     22.38 o 
   4  12   4      195.22      212.68     30.47 o 
   5  12   4      108.28      106.93     29.76 o 
   6  12   4       26.30       13.15     23.86 o 
   7  12   4        2.60      -29.37     30.35 o 
   8  12   4       40.46       64.55     35.93 o 
   9  12   4       14.44       -7.24     29.30 o 
  10  12   4       10.22      -30.38     30.38 o 
  11  12   4        2.05      -29.75     29.75 o 
  12  12   4        7.05      -32.26     39.08 o 
   1  13   4      138.33      136.41     27.06 o 
   2  13   4      617.44      624.73     39.88 o 
   3  13   4      322.64      318.48     34.59 o 
   4  13   4      252.39      260.04     30.22 o 
   5  13   4        0.09       -2.03     29.40 o 
   6  13   4      170.32      129.71     39.47 o 
   7  13   4      204.37      231.25     54.51 o 
   8  13   4      329.13      293.72     68.74 o 
   9  13   4       35.98      -27.50     55.31 o 
  10  13   4        1.17       48.99     70.38 o 
   0  14   4        6.64      -34.37     44.54 o 
   1  14   4        0.23      -24.31     24.31 o 
   2  14   4        0.35      -24.16     24.16 o 
   3  14   4        2.84      -24.73     24.73 o 
   4  14   4        0.03      -28.44     28.44 o 
   5  14   4        3.32       -3.80     32.15 o 
   6  14   4        1.32      -29.09     29.09 o 
   7  14   4        0.59       -7.99     43.97 o 
   8  14   4        2.40      -34.60     39.98 o 
   9  14   4        4.97        6.78     44.59 o 
   1  15   4      172.08      201.69     34.52 o 
   2  15   4      290.58      248.69     36.89 o 
   3  15   4      264.72      210.97     37.59 o 
   4  15   4       49.97       85.37     39.05 o 
   5  15   4       26.91       28.10     31.99 o 
   6  15   4       59.30       80.55     40.88 o 
   0  16   4       49.82      -45.63     45.63 o 
   1  16   4        3.97      -29.14     29.14 o 
   1   1   5       94.10       69.32      5.09 o 
   2   1   5        0.75       -5.18      5.18 o 
   3   1   5     8227.88     7933.00     77.74 o 
   4   1   5       65.83      117.76      7.27 o 
   5   1   5       50.39       47.48     14.56 o 
   6   1   5     2255.47     2234.14     29.83 o 
   7   1   5     8812.29     8172.33     88.07 o 
   8   1   5       38.11       43.48      9.03 o 
   9   1   5     2842.22     2821.29     41.04 o 
  10   1   5      148.71      114.94     16.14 o 
  11   1   5      554.51      558.32     20.72 o 
  12   1   5       27.90       30.75     13.00 o 
  13   1   5     2293.31     2228.63     46.53 o 
  14   1   5        2.30      -16.62     17.64 o 
  15   1   5        0.03      -15.92     15.92 o 
  16   1   5       12.28       11.58     19.51 o 
  17   1   5      177.71      193.10     30.39 o 
  18   1   5        0.60      -16.55     21.15 o 
   0   2   5      121.93      113.31     14.20 o 
   1   2   5     5888.93     6002.66     61.93 o 
   2   2   5      362.90      349.06     11.91 o 
   3   2   5        1.36       -4.44      4.44 o 
   4   2   5      232.00      264.07      9.32 o 
   5   2   5     4627.16     4376.11     47.03 o 
   6   2   5      771.68      817.73     21.70 o 
   7   2   5     2286.28     2289.33     29.81 o 
   8   2   5        8.45       -3.46      7.76 o 
   9   2   5      526.97      537.91     16.16 o 
  10   2   5      212.43      291.55     15.71 o 
  11   2   5     1268.19     1188.05     27.11 o 
  12   2   5       41.92       14.71     12.59 o 
  13   2   5        4.81      -10.89     14.18 o 
  14   2   5       10.35       26.13     16.68 o 
  15   2   5      118.48       97.51     21.39 o 
  16   2   5       12.93        6.68     18.86 o 
  17   2   5        0.43        5.60     20.09 o 
  18   2   5        0.01        8.47     23.03 o 
   1   3   5     2070.16     1887.50     26.00 o 
   2   3   5      108.59       97.69      7.88 o 
   3   3   5    37963.22    39258.70    408.00 o 
   4   3   5       46.18       38.23      5.42 o 
   5   3   5     1915.65     2074.27     31.25 o 
   6   3   5      129.77      126.50      8.43 o 
   7   3   5    16515.75    15932.01    154.24 o 
   8   3   5        0.65       17.40      8.41 o 
   9   3   5     4061.22     3919.56     47.62 o 
  10   3   5       11.73       -1.17     10.33 o 
  11   3   5      632.16      597.38     20.99 o 
  12   3   5        3.84        8.67     14.16 o 
  13   3   5     1662.61     1604.84     55.89 o 
  14   3   5       11.35       -3.12     14.37 o 
  15   3   5       11.75       -8.60     25.59 o 
  16   3   5        0.01      -18.52     18.52 o 
  17   3   5      119.62      124.11     24.46 o 
  18   3   5        0.00        0.20     25.38 o 
   0   4   5       72.01       90.72     39.67 o 
   1   4   5     9808.54    10085.20    117.14 o 
   2   4   5      110.76      140.78      8.76 o 
   3   4   5     1201.74     1222.23     19.73 o 
   4   4   5      187.95      150.87      8.22 o 
   5   4   5    12087.62    11767.69    121.62 o 
   6   4   5       46.69       56.93      7.44 o 
   7   4   5       47.73       45.76      8.68 o 
   8   4   5        5.55       -3.74      8.91 o 
   9   4   5     2443.36     2383.37     36.66 o 
  10   4   5        8.79       10.77     11.51 o 
  11   4   5      194.45      169.93     14.65 o 
  12   4   5       32.99       11.32     13.73 o 
  13   4   5       76.23       67.68     15.93 o 
  14   4   5        1.38      -14.92     17.88 o 
  15   4   5       21.70        9.19     18.80 o 
  16   4   5        8.96      -16.72     19.26 o 
  17   4   5        0.30        9.18     21.71 o 
   1   5   5    22781.06    24239.12    270.83 o 
   2   5   5      883.45     1054.27     20.72 o 
   3   5   5    46625.33    49616.04    793.86 o 
   4   5   5      499.92      561.31     13.28 o 
   5   5   5      507.09      609.80     18.92 o 
   6   5   5      973.24     1111.01     20.15 o 
   7   5   5     9914.08     9423.98    102.72 o 
   8   5   5        9.01       16.26     10.21 o 
   9   5   5      675.55      617.07     20.18 o 
  10   5   5      134.25      120.09     14.51 o 
  11   5   5      267.17      253.80     18.98 o 
  12   5   5        0.06       22.17     14.05 o 
  13   5   5      465.06      513.29     25.32 o 
  14   5   5        8.99        7.18     16.37 o 
  15   5   5        0.36      -16.40     16.40 o 
  16   5   5        0.52       -3.27     27.48 o 
  17   5   5       43.89       56.88     28.00 o 
   0   6   5     2020.76     2215.75     63.35 o 
   1   6   5    14160.64    14677.03    168.92 o 
   2   6   5      119.05      139.63      9.95 o 
   3   6   5     3156.15     3366.51     48.45 o 
   4   6   5      320.88      403.89     20.60 o 
   5   6   5    10816.86    10627.39    112.68 o 
   6   6   5      180.41      208.97     11.33 o 
   7   6   5       72.06       50.49      9.84 o 
   8   6   5        0.52       18.78     12.39 o 
   9   6   5     1515.38     1419.50     31.76 o 
  10   6   5       27.18       16.67     13.38 o 
  11   6   5      495.62      575.68     23.11 o 
  12   6   5        3.30      -15.56     15.56 o 
  13   6   5        9.15       -4.96     18.53 o 
  14   6   5        1.50      -18.26     18.26 o 
  15   6   5       78.55       95.51     23.83 o 
  16   6   5        1.03      -13.66     36.76 o 
  17   6   5        9.15      -24.80     24.80 o 
   1   7   5     3664.31     3529.18     55.14 o 
   2   7   5      284.85      326.38     13.54 o 
   3   7   5    13310.35    13225.17    136.16 o 
   4   7   5        0.00        4.43      9.49 o 
   5   7   5      358.42      397.90     16.96 o 
   6   7   5      252.50      264.38     15.08 o 
   7   7   5     3182.86     3133.25     52.19 o 
   8   7   5       48.75       88.18     15.93 o 
   9   7   5      958.49      967.14     42.43 o 
  10   7   5       37.05       19.25     15.45 o 
  11   7   5       94.07       81.63     18.68 o 
  12   7   5        4.12      -16.17     16.17 o 
  13   7   5      297.35      314.36     26.89 o 
  14   7   5        4.66       15.38     21.41 o 
  15   7   5        0.01       -9.10     22.84 o 
  16   7   5        0.37      -25.47     25.47 o 
   0   8   5     1585.95     1629.58     71.88 o 
   1   8   5     3891.70     3608.66     67.83 o 
   2   8   5        0.64        1.40      8.28 o 
   3   8   5      382.53      377.11     15.25 o 
   4   8   5      450.01      498.66     18.96 o 
   5   8   5     3196.14     3043.67     49.45 o 
   6   8   5        0.38        7.50     11.31 o 
   7   8   5      359.17      381.58     21.01 o 
   8   8   5       21.32        6.24     13.04 o 
   9   8   5      356.38      386.67     23.17 o 
  10   8   5        2.39        0.60     18.79 o 
  11   8   5      493.28      555.70     28.16 o 
  12   8   5       66.59       49.05     20.12 o 
  13   8   5        0.33       -2.50     20.67 o 
  14   8   5        1.52      -22.30     22.30 o 
  15   8   5       80.22      106.28     37.94 o 
   1   9   5       57.69       30.77     17.12 o 
   2   9   5     1734.49     1650.36     34.06 o 
   3   9   5     1596.07     1512.49     32.98 o 
   4   9   5      508.93      516.76     22.39 o 
   5   9   5      433.18      484.83     23.10 o 
   6   9   5      782.10      815.58     36.54 o 
   7   9   5      698.76      702.74     27.85 o 
   8   9   5       87.24      104.06     16.65 o 
   9   9   5      321.06      340.66     23.54 o 
  10   9   5      210.42      237.39     26.52 o 
  11   9   5       28.95        4.23     21.02 o 
  12   9   5        0.50      -22.12     25.92 o 
  13   9   5       57.13       22.75     26.18 o 
  14   9   5       30.55       43.75     33.59 o 
  15   9   5        0.41      -17.37     44.52 o 
   0  10   5        6.90      -17.64     17.64 o 
   1  10   5     1289.92     1290.56     32.31 o 
   2  10   5      149.35      107.09     21.02 o 
   3  10   5       49.13       33.95     14.00 o 
   4  10   5       16.03       24.21     14.26 o 
   5  10   5     2167.17     2161.19     45.20 o 
   6  10   5      297.26      283.68     29.76 o 
   7  10   5      664.24      734.46     40.96 o 
   8  10   5       18.12       -5.21     21.77 o 
   9  10   5      500.99      585.26     58.44 o 
  10  10   5       62.34       16.75     27.00 o 
  11  10   5      303.18      253.04     35.48 o 
  12  10   5        5.92      -14.07     25.68 o 
  13  10   5       18.16      -14.45     27.73 o 
  14  10   5        8.14      -32.85     32.85 o 
   1  11   5       89.72       69.86     18.88 o 
   2  11   5      448.51      389.10     26.67 o 
   3  11   5       93.94       91.34     28.67 o 
   4  11   5       77.32       40.02     17.23 o 
   5  11   5       14.27      -15.42     15.42 o 
   6  11   5       33.75       18.80     17.75 o 
   7  11   5       42.95        6.25     24.44 o 
   8  11   5      155.57      133.84     29.56 o 
   9  11   5       16.18      -24.74     24.74 o 
  10  11   5        1.08      -23.07     26.37 o 
  11  11   5       10.96      -28.95     28.95 o 
  12  11   5       65.91        2.32     33.03 o 
  13  11   5       18.38      -37.44     37.44 o 
   0  12   5       34.87       67.43     31.75 o 
   1  12   5     3588.85     3376.04     78.11 o 
   2  12   5        0.06       19.96     21.39 o 
   3  12   5     1022.44     1036.51     51.25 o 
   4  12   5        5.46       32.38     22.71 o 
   5  12   5     2221.51     2151.43     64.21 o 
   6  12   5        0.23       31.28     32.65 o 
   7  12   5        0.51      -20.39     20.39 o 
   8  12   5        2.26      -22.09     25.09 o 
   9  12   5      349.62      366.55     38.29 o 
  10  12   5        3.10       -7.62     30.13 o 
  11  12   5       82.54       59.25     45.81 o 
  12  12   5        2.12      -34.13     34.13 o 
   1  13   5        1.50      -21.57     21.57 o 
   2  13   5       48.01       19.88     23.95 o 
   3  13   5        0.72      -14.70     22.55 o 
   4  13   5        1.72      -13.31     27.69 o 
   5  13   5        7.72       -6.58     23.58 o 
   6  13   5        5.42      -25.69     25.69 o 
   7  13   5        3.37      -23.32     25.88 o 
   8  13   5        0.70      -17.18     37.90 o 
   9  13   5        4.30      -37.91     37.91 o 
  10  13   5        0.03      -41.99     41.99 o 
   0  14   5        6.43      -35.73     35.73 o 
   1  14   5      698.32      769.29     45.23 o 
   2  14   5        0.35      -15.38     24.62 o 
   3  14   5       87.44       95.58     30.26 o 
   4  14   5        6.25       40.57     32.50 o 
   5  14   5      679.69      697.57     47.58 o 
   6  14   5        0.25       -2.90     30.44 o 
   7  14   5       17.47       -7.51     39.73 o 
   8  14   5        3.20      -39.10     39.10 o 
   1  15   5        6.83       30.54     29.37 o 
   2  15   5      235.76      222.99     36.22 o 
   3  15   5       15.66       -3.92     32.63 o 
   4  15   5        5.75      -32.39     34.49 o 
   5  15   5        0.33      -31.00     31.00 o 
   6  15   5       89.60      136.97     36.96 o 
   0   0   6   199826.05   191735.27  12331.14 o 
   1   0   6    94560.73    99187.51   1009.77 o 
   2   0   6    12714.82    12906.50    150.50 o 
   3   0   6     9084.47     9248.02    135.59 o 
   4   0   6    55751.26    57830.80    794.52 o 
   5   0   6    33416.90    34108.29    425.13 o 
   6   0   6    27860.42    27918.36    351.05 o 
   7   0   6     7422.08     7849.10    107.96 o 
   8   0   6     1073.11      978.58     24.79 o 
   9   0   6     4893.09     4425.08     79.20 o 
  10   0   6     5815.04     5479.29     95.26 o 
  11   0   6     2256.48     2229.82    123.84 o 
  12   0   6      102.24       96.02     21.80 o 
  13   0   6      161.19      154.20     23.65 o 
  14   0   6      301.20      279.44     65.35 o 
  15   0   6      221.80      216.79     39.36 o 
  16   0   6       48.33       35.10     29.26 o 
  17   0   6        5.07       29.01     29.37 o 
  18   0   6        4.59      -29.66     29.66 o 
   1   1   6      654.48      715.41     10.00 o 
   2   1   6      229.73      295.86      9.49 o 
   3   1   6      284.72      249.79      8.65 o 
   4   1   6       60.71       80.62      8.95 o 
   5   1   6        1.46       -5.79      5.79 o 
   6   1   6        0.16       -5.63      5.87 o 
   7   1   6        0.85       -0.40      6.95 o 
   8   1   6      258.82      329.82     13.41 o 
   9   1   6        8.93       -8.60      8.60 o 
  10   1   6        1.29      -10.03     10.03 o 
  11   1   6        3.00      -10.83     10.83 o 
  12   1   6      143.26      166.14     16.74 o 
  13   1   6        0.55       12.10     14.62 o 
  14   1   6        0.35      -16.10     16.10 o 
  15   1   6        4.18      -12.06     17.79 o 
  16   1   6       26.84       -3.03     19.28 o 
  17   1   6        0.01       -6.13     20.96 o 
  18   1   6        0.11        8.00     21.41 o 
   0   2   6    96368.63   101390.05   1611.04 o 
   1   2   6    50696.18    52944.07    523.73 o 
   2   2   6     7851.32     8099.04     89.34 o 
   3   2   6     8898.96     8669.22     89.70 o 
   4   2   6    29731.89    29995.07    380.33 o 
   5   2   6    19570.14    19639.57    185.33 o 
   6   2   6    19017.87    18570.45    176.55 o 
   7   2   6     1180.91     1088.77     21.74 o 
   8   2   6      657.08      566.23     19.36 o 
   9   2   6     3329.95     2961.84     40.99 o 
  10   2   6     4144.64     3915.44     71.17 o 
  11   2   6      304.23      321.92     17.81 o 
  12   2   6      120.88      128.44     14.76 o 
  13   2   6       89.38       85.05     15.99 o 
  14   2   6      152.87      181.29     18.78 o 
  15   2   6       20.70       27.09     17.90 o 
  16   2   6       60.50       65.92     21.67 o 
  17   2   6        3.73      -20.00     20.00 o 
  18   2   6        0.05       12.52     23.49 o 
   1   3   6     6801.44     6895.66     71.50 o 
   2   3   6      339.08      314.64     22.51 o 
   3   3   6    10860.44    11231.06    137.78 o 
   4   3   6      609.79      626.66     13.31 o 
   5   3   6        3.33        7.70      5.91 o 
   6   3   6      989.05     1022.67     18.50 o 
   7   3   6     1703.96     1735.73     25.98 o 
   8   3   6     1011.36     1031.70     19.81 o 
   9   3   6      141.22      180.54     13.07 o 
  10   3   6      136.95      117.04     12.87 o 
  11   3   6       57.63       49.07     12.84 o 
  12   3   6      333.76      352.55     19.41 o 
  13   3   6       31.17       58.73     18.08 o 
  14   3   6        0.15        7.38     22.74 o 
  15   3   6        1.34      -16.63     16.63 o 
  16   3   6       32.88       19.98     19.81 o 
  17   3   6       13.07      -11.78     27.93 o 
  18   3   6        1.10      -21.53     21.53 o 
   0   4   6    57335.54    59218.61   1279.43 o 
   1   4   6    24244.11    24862.18    277.36 o 
   2   4   6      620.38      604.92     25.70 o 
   3   4   6     7670.14     7633.69     94.87 o 
   4   4   6    25649.79    26447.39    279.10 o 
   5   4   6    12870.09    12664.05    130.72 o 
   6   4   6     4514.36     4382.17     48.81 o 
   7   4   6      320.97      382.74     14.21 o 
   8   4   6     2351.39     2294.63     35.17 o 
   9   4   6     4175.29     4026.55     52.69 o 
  10   4   6     2308.99     2291.19     36.88 o 
  11   4   6      463.92      469.80     25.48 o 
  12   4   6        0.19        7.92     13.73 o 
  13   4   6      296.83      355.08     35.70 o 
  14   4   6      192.83      241.92     21.54 o 
  15   4   6       58.99       67.75     19.80 o 
  16   4   6       38.92       16.86     20.41 o 
  17   4   6        0.36        3.31     22.32 o 
   1   5   6     4913.62     5027.30     64.12 o 
   2   5   6     7844.73     7768.18     94.30 o 
   3   5   6     7421.83     7342.50    113.91 o 
   4   5   6     1243.29     1239.11     32.22 o 
   5   5   6       53.69       59.06      8.17 o 
   6   5   6     1931.04     1811.17     27.75 o 
   7   5   6     1162.92     1108.66     22.56 o 
   8   5   6     1505.02     1488.30     29.02 o 
   9   5   6      270.71      314.96     17.01 o 
  10   5   6       48.33       48.05     13.36 o 
  11   5   6       28.34       22.62     13.23 o 
  12   5   6      346.48      417.07     22.91 o 
  13   5   6       18.14       31.25     15.92 o 
  14   5   6        6.05        4.49     16.33 o 
  15   5   6        4.92       -4.13     24.10 o 
  16   5   6       14.99       26.15     27.79 o 
  17   5   6        1.13      -15.29     31.89 o 
   0   6   6     9676.86    10118.13    217.12 o 
   1   6   6     7161.41     7423.35    101.56 o 
   2   6   6      376.63      433.50     16.37 o 
   3   6   6     4212.02     4283.69     59.90 o 
   4   6   6     5746.25     5510.76     63.15 o 
   5   6   6     4096.26     3955.25     49.74 o 
   6   6   6     2482.85     2576.31     36.13 o 
   7   6   6       17.77       18.97      9.80 o 
   8   6   6      711.37      751.69     23.07 o 
   9   6   6     1416.97     1421.97     29.91 o 
  10   6   6     1269.84     1311.95     34.23 o 
  11   6   6      103.19       90.94     19.56 o 
  12   6   6       20.23       -1.38     17.62 o 
  13   6   6       60.01       53.79     22.46 o 
  14   6   6      102.28       91.87     22.11 o 
  15   6   6       15.59       49.28     22.91 o 
  16   6   6       51.49       10.98     26.17 o 
   1   7   6     4537.45     4656.84     69.44 o 
   2   7   6     5649.25     5440.73     71.68 o 
   3   7   6     5528.82     5389.47     70.49 o 
   4   7   6     1548.43     1540.82     28.84 o 
   5   7   6       65.82       71.40     11.39 o 
   6   7   6     1034.89     1076.77     25.08 o 
   7   7   6     1293.29     1272.15     30.98 o 
   8   7   6      971.88      982.85     26.61 o 
   9   7   6      310.08      393.04     24.45 o 
  10   7   6        6.11      -15.01     15.01 o 
  11   7   6       59.90       54.24     18.08 o 
  12   7   6       77.89       60.49     18.70 o 
  13   7   6      159.52      207.64     26.05 o 
  14   7   6       82.04      111.82     23.84 o 
  15   7   6        1.40      -17.04     23.01 o 
  16   7   6        0.16       -3.13     54.10 o 
   0   8   6     4637.37     4739.26    119.23 o 
   1   8   6     2096.51     2029.90     64.94 o 
   2   8   6      302.58      310.19     17.08 o 
   3   8   6      879.91      839.07     20.65 o 
   4   8   6     1899.68     1960.72     30.35 o 
   5   8   6     2411.16     2362.46     39.65 o 
   6   8   6     1804.88     1732.42     36.44 o 
   7   8   6        0.91      -12.91     12.91 o 
   8   8   6       44.93       66.90     17.94 o 
   9   8   6     1192.62     1228.56     33.68 o 
  10   8   6     1209.70     1210.02     34.74 o 
  11   8   6       38.07       54.95     20.78 o 
  12   8   6       61.04       44.10     19.54 o 
  13   8   6       83.73       70.47     23.07 o 
  14   8   6      179.37      185.41     29.32 o 
  15   8   6        4.91       61.35     33.05 o 
   1   9   6      435.15      439.49     31.29 o 
   2   9   6     1185.22     1180.76     32.83 o 
   3   9   6       47.41       57.02     13.85 o 
   4   9   6      958.67      930.06     25.99 o 
   5   9   6     1639.07     1555.30     36.41 o 
   6   9   6       35.97       45.17     17.85 o 
   7   9   6      312.82      338.30     21.72 o 
   8   9   6      936.47      927.85     30.16 o 
   9   9   6     1108.55     1102.60     33.80 o 
  10   9   6       68.65       66.20     18.48 o 
  11   9   6       74.92       53.72     19.33 o 
  12   9   6      185.75      228.70     29.15 o 
  13   9   6      218.05      223.19     33.59 o 
  14   9   6       30.45        2.19     31.66 o 
  15   9   6        0.59      -12.06     42.17 o 
   0  10   6      191.33      207.72     25.86 o 
   1  10   6     1112.08     1122.82     33.57 o 
   2  10   6      201.33      217.25     20.50 o 
   3  10   6     1047.60     1112.39     37.39 o 
   4  10   6      154.38      132.23     16.80 o 
   5  10   6      479.77      553.95     24.31 o 
   6  10   6      648.74      655.70     31.73 o 
   7  10   6      206.20      262.19     32.50 o 
   8  10   6       53.65       30.31     24.84 o 
   9  10   6      136.18      150.69     29.48 o 
  10  10   6      286.06      272.98     34.33 o 
  11  10   6        7.45      -10.38     28.70 o 
  12  10   6       12.87      -28.48     28.48 o 
  13  10   6       10.15       -6.24     31.80 o 
  14  10   6       53.45       39.22     45.47 o 
   1  11   6     1389.64     1460.17     41.48 o 
   2  11   6     4520.55     4243.78     87.35 o 
   3  11   6     1915.68     1910.96     54.36 o 
   4  11   6      799.87      803.55     32.78 o 
   5  11   6       95.20      112.13     22.02 o 
   6  11   6      976.82     1069.53     38.75 o 
   7  11   6      861.14      868.91     43.40 o 
   8  11   6      622.91      715.63     43.82 o 
   9  11   6      110.80      122.60     30.73 o 
  10  11   6        3.73       20.31     29.53 o 
  11  11   6       81.44       31.12     31.06 o 
  12  11   6       74.77       46.69     35.09 o 
  13  11   6       89.96       17.97     41.02 o 
   0  12   6      943.11      908.44     56.29 o 
   1  12   6       34.21       37.97     25.83 o 
   2  12   6       17.15        2.13     25.44 o 
   3  12   6       31.31       -7.30     23.24 o 
   4  12   6      413.80      400.05     38.91 o 
   5  12   6       20.01       27.57     24.02 o 
   6  12   6       40.16       20.15     21.16 o 
   7  12   6       20.10      -11.83     25.15 o 
   8  12   6       39.26        9.95     23.63 o 
   9  12   6        6.34      -28.88     28.88 o 
  10  12   6        9.30      -28.68     28.68 o 
  11  12   6        9.20      -33.41     33.41 o 
  12  12   6        0.36      -32.91     34.90 o 
   1  13   6      306.17      316.19     33.54 o 
   2  13   6     1094.77     1121.19     46.39 o 
   3  13   6      603.48      673.50     77.11 o 
   4  13   6      324.32      282.25     43.28 o 
   5  13   6        8.76        2.23     25.24 o 
   6  13   6      223.12      241.46     35.44 o 
   7  13   6      318.37      398.14     59.62 o 
   8  13   6      271.67      272.83     49.27 o 
   9  13   6       31.42      -36.19     46.01 o 
  10  13   6        0.04      -28.52     43.86 o 
   0  14   6       88.46       35.21     75.19 o 
   1  14   6       32.27      -25.46     25.46 o 
   2  14   6        0.15      -23.58     23.58 o 
   3  14   6       29.41      -25.55     25.55 o 
   4  14   6       38.96      -12.47     30.41 o 
   5  14   6       22.32      -26.99     26.99 o 
   6  14   6        0.45      -27.74     28.54 o 
   7  14   6       14.07      -31.01     31.01 o 
   8  14   6        5.14      -37.36     37.36 o 
   1  15   6      246.74      254.94     37.28 o 
   2  15   6      568.41      649.90     48.23 o 
   3  15   6      302.11      299.25     65.99 o 
   4  15   6       40.28       -2.99     37.94 o 
   5  15   6       31.34      -11.93     32.68 o 
   6  15   6      119.13       76.77     35.63 o 
   1   1   7     2822.81     2879.75     27.68 o 
   2   1   7     7838.56     7667.34     67.47 o 
   3   1   7      293.02      320.38      9.96 o 
   4   1   7    13273.21    13391.54    137.11 o 
   5   1   7      278.05      306.59     11.52 o 
   6   1   7     6464.47     6437.07     67.86 o 
   7   1   7      169.26      186.84     10.50 o 
   8   1   7     7940.56     7390.28     82.49 o 
   9   1   7       36.28       27.85     10.37 o 
  10   1   7       33.93       15.83     11.09 o 
  11   1   7      151.26      136.83     14.59 o 
  12   1   7     1399.81     1398.09     31.04 o 
  13   1   7        7.32      -14.03     14.03 o 
  14   1   7      302.44      357.96     24.18 o 
  15   1   7        8.23       -4.38     17.19 o 
  16   1   7       26.19       55.92     21.50 o 
  17   1   7        1.50       18.08     21.24 o 
  18   1   7       27.47       40.04     23.76 o 
   0   2   7     1229.81     1091.05     43.05 o 
   1   2   7    22666.21    25268.50    220.19 o 
   2   2   7      133.31      146.08      6.28 o 
   3   2   7     2511.03     2872.59     40.26 o 
   4   2   7     1408.60     1332.09     24.20 o 
   5   2   7     6219.69     6177.84     73.21 o 
   6   2   7      716.61      705.23     22.62 o 
   7   2   7      759.12      769.38     17.08 o 
   8   2   7      186.46      176.51     14.89 o 
   9   2   7      127.03      156.12     18.22 o 
  10   2   7      318.61      305.07     16.86 o 
  11   2   7      341.37      351.19     18.27 o 
  12   2   7       25.11       14.71     12.79 o 
  13   2   7        0.69      -13.56     13.56 o 
  14   2   7        9.18        8.37     14.61 o 
  15   2   7       31.16       49.14     19.49 o 
  16   2   7       18.25       -2.64     18.12 o 
  17   2   7        0.01       -7.26     21.41 o 
  18   2   7        1.30      -22.78     22.78 o 
   1   3   7    10049.17    10676.18    107.77 o 
   2   3   7    95405.16   102097.98    900.66 o 
   3   3   7    13694.54    14784.53    149.87 o 
   4   3   7    12780.92    13122.27    134.37 o 
   5   3   7       67.99       95.88      8.26 o 
   6   3   7    23686.20    24767.05    233.88 o 
   7   3   7     3520.17     3487.16     41.86 o 
   8   3   7     6403.64     6195.65     72.10 o 
   9   3   7      171.56      146.28     12.38 o 
  10   3   7      222.33      212.25     14.29 o 
  11   3   7      181.40      136.09     15.72 o 
  12   3   7     1183.34     1191.07     29.25 o 
  13   3   7        6.19        8.59     14.13 o 
  14   3   7      110.22      163.28     19.42 o 
  15   3   7       15.38       15.07     17.77 o 
  16   3   7       47.97       37.58     27.00 o 
  17   3   7        0.16      -16.31     21.14 o 
   0   4   7    20891.89    22331.22    358.53 o 
   1   4   7      908.80      883.68     17.78 o 
   2   4   7      140.75      122.21      8.89 o 
   3   4   7     2052.06     2125.51     33.98 o 
   4   4   7    11891.46    12390.03    136.52 o 
   5   4   7     1524.70     1447.43     28.05 o 
   6   4   7     1273.03     1141.72     22.24 o 
   7   4   7     2388.44     2341.40     32.14 o 
   8   4   7     1030.36      948.94     21.05 o 
   9   4   7      246.42      284.03     15.80 o 
  10   4   7      956.09      982.03     24.17 o 
  11   4   7      162.69      159.52     15.44 o 
  12   4   7       35.82       29.79     13.78 o 
  13   4   7       43.45       49.20     16.15 o 
  14   4   7      104.04      136.21     19.30 o 
  15   4   7        2.92       12.83     16.38 o 
  16   4   7       33.92       35.31     21.67 o 
  17   4   7        7.29        8.02     36.78 o 
   1   5   7     3581.22     3604.49     66.62 o 
   2   5   7    20909.95    21032.50    222.81 o 
   3   5   7     4106.83     3957.04     80.77 o 
   4   5   7    13173.38    12838.80    141.59 o 
   5   5   7        7.59       17.99      7.34 o 
   6   5   7     4130.53     4010.17     49.57 o 
   7   5   7      918.50      868.77     28.70 o 
   8   5   7     5405.56     5356.06     69.80 o 
   9   5   7      277.33      307.71     18.68 o 
  10   5   7        6.87       -0.58     13.31 o 
  11   5   7       57.06       44.51     13.81 o 
  12   5   7      755.77      730.07     38.17 o 
  13   5   7       73.90       40.65     16.14 o 
  14   5   7      112.77      105.19     37.41 o 
  15   5   7        0.24        0.72     21.91 o 
  16   5   7       36.23       34.61     24.39 o 
  17   5   7       10.06        6.27     25.63 o 
   0   6   7     8514.59     8521.38    187.89 o 
   1   6   7     1268.35     1253.44     28.21 o 
   2   6   7      747.91      786.95     18.66 o 
   3   6   7       14.09       36.68      9.46 o 
   4   6   7     5507.20     5138.98     66.02 o 
   5   6   7      401.85      422.99     23.95 o 
   6   6   7     2478.05     2367.28     34.32 o 
   7   6   7      190.20      175.19     15.27 o 
   8   6   7      541.34      570.47     23.64 o 
   9   6   7        0.10        8.99     15.47 o 
  10   6   7      931.15      912.97     29.29 o 
  11   6   7       16.88      -15.05     15.05 o 
  12   6   7       34.24       30.42     19.03 o 
  13   6   7        9.95       10.45     18.98 o 
  14   6   7       68.58       79.62     21.17 o 
  15   6   7        0.17       -0.35     20.77 o 
  16   6   7       31.80       48.30     27.65 o 
   1   7   7     1939.90     1848.76     53.78 o 
   2   7   7    10711.93    10640.17    128.64 o 
   3   7   7     2228.25     2187.11     50.14 o 
   4   7   7     3536.85     3511.64     50.16 o 
   5   7   7       18.39       38.89     10.95 o 
   6   7   7     1436.47     1468.80     39.73 o 
   7   7   7      583.17      600.68     23.86 o 
   8   7   7     1864.91     1719.97     37.66 o 
   9   7   7      227.13      238.81     19.96 o 
  10   7   7       16.62        0.44     15.07 o 
  11   7   7       40.71       43.24     17.23 o 
  12   7   7      425.25      465.60     29.77 o 
  13   7   7       86.64       84.72     28.09 o 
  14   7   7       43.80       20.44     22.24 o 
  15   7   7        0.03      -24.34     31.01 o 
  16   7   7       47.47       43.49     30.23 o 
   0   8   7     9600.21     9275.96    208.77 o 
   1   8   7      459.97      533.43     27.51 o 
   2   8   7     1241.19     1192.71     30.96 o 
   3   8   7      167.41      208.46     18.99 o 
   4   8   7     3957.96     3949.11     52.05 o 
   5   8   7       44.63       55.44     12.72 o 
   6   8   7     4217.64     3932.46     66.14 o 
   7   8   7       39.54       33.50     14.29 o 
   8   8   7       63.24      109.77     17.32 o 
   9   8   7        9.27       15.88     16.22 o 
  10   8   7     1941.68     1856.85     42.96 o 
  11   8   7       51.45       62.48     26.60 o 
  12   8   7       99.56       89.26     19.75 o 
  13   8   7       15.21        8.44     21.50 o 
  14   8   7      280.76      327.33     29.27 o 
  15   8   7        3.90      -24.76     24.76 o 
   1   9   7      341.29      356.08     25.13 o 
   2   9   7       47.17       38.44     15.19 o 
   3   9   7      180.31      185.90     17.47 o 
   4   9   7      818.68      822.69     25.31 o 
   5   9   7     1254.47     1216.55     30.37 o 
   6   9   7       67.36       86.26     19.41 o 
   7   9   7      570.20      552.30     30.80 o 
   8   9   7      435.16      491.98     26.01 o 
   9   9   7      718.79      735.91     30.39 o 
  10   9   7      140.74      140.34     20.73 o 
  11   9   7      114.01      166.98     22.51 o 
  12   9   7       68.12       74.18     22.00 o 
  13   9   7      123.28      152.19     37.46 o 
  14   9   7       70.29       37.04     30.48 o 
   0  10   7      267.63      282.62     34.71 o 
   1  10   7      288.55      297.25     26.14 o 
   2  10   7      834.32      832.28     32.05 o 
   3  10   7      150.72      191.45     18.61 o 
   4  10   7       12.39        7.64     14.14 o 
   5  10   7      399.12      449.93     24.66 o 
   6  10   7     2112.50     2009.73     44.52 o 
   7  10   7       70.82       90.30     21.49 o 
   8  10   7      183.52      142.53     29.54 o 
   9  10   7      144.96      151.63     30.91 o 
  10  10   7      553.30      567.49     42.19 o 
  11  10   7       23.80        6.99     28.44 o 
  12  10   7      159.99      111.59     33.66 o 
  13  10   7        3.16       81.88     40.08 o 
  14  10   7       35.55       57.72     44.31 o 
   1  11   7       73.44       82.36     19.93 o 
   2  11   7      102.90       62.71     19.16 o 
   3  11   7        3.27      -19.69     19.69 o 
   4  11   7        5.11      -15.92     15.92 o 
   5  11   7       42.62       20.53     19.03 o 
   6  11   7       25.60      -18.65     18.65 o 
   7  11   7       43.79       23.56     21.59 o 
   8  11   7       22.22      -26.37     26.37 o 
   9  11   7        3.64      -15.46     28.31 o 
  10  11   7        3.35      -18.71     27.85 o 
  11  11   7       21.55       26.60     31.75 o 
  12  11   7       16.62      -37.88     46.01 o 
  13  11   7        5.40       -5.60     43.89 o 
   0  12   7     4949.66     4499.72    135.03 o 
   1  12   7       66.28      121.19     25.73 o 
   2  12   7      207.30      217.90     28.33 o 
   3  12   7       26.96      -13.93     29.01 o 
   4  12   7     2138.56     2189.32     64.53 o 
   5  12   7       31.59       55.23     24.84 o 
   6  12   7      561.32      612.92     56.26 o 
   7  12   7       17.70       14.45     22.11 o 
   8  12   7      104.26       53.30     25.03 o 
   9  12   7       12.60      -30.02     30.02 o 
  10  12   7      172.44      175.30     36.18 o 
  11  12   7       42.12       48.15     34.69 o 
   1  13   7       13.31       15.43     23.17 o 
   2  13   7        0.02      -24.35     24.35 o 
   3  13   7       52.83      -11.76     23.92 o 
   4  13   7        1.93      -23.75     25.11 o 
   5  13   7        1.65       10.73     35.94 o 
   6  13   7       10.10      -31.77     31.77 o 
   7  13   7       42.18       67.21     36.68 o 
   8  13   7        0.23      -34.44     34.44 o 
   9  13   7        0.05      -39.76     39.76 o 
  10  13   7        3.00      -40.51     40.51 o 
   0  14   7      994.89     1015.22     73.35 o 
   1  14   7       76.03       27.32     27.92 o 
   2  14   7       83.56       62.67     29.37 o 
   3  14   7       17.08       19.34     30.87 o 
   4  14   7      452.80      514.47     42.93 o 
   5  14   7       81.40       18.07     29.45 o 
   6  14   7      245.27      252.12     42.30 o 
   7  14   7        0.04       -5.85     33.05 o 
   8  14   7       22.09      -31.68     41.85 o 
   1  15   7        2.31      -28.38     28.38 o 
   2  15   7        0.05      -30.36     30.36 o 
   3  15   7        0.17      -33.47     33.47 o 
   4  15   7        2.24      -26.21     32.44 o 
   5  15   7        3.18      -19.84     30.98 o 
   0   0   8     9778.74     9679.30    164.81 o 
   1   0   8    17569.17    17477.95    203.07 o 
   2   0   8      630.25      640.42     13.75 o 
   3   0   8      102.20      143.20      9.57 o 
   4   0   8     1050.73     1012.14     26.18 o 
   5   0   8    23657.33    22662.89    322.01 o 
   6   0   8     4191.52     4141.81     62.28 o 
   7   0   8     6179.27     6040.17     86.80 o 
   8   0   8      125.58      157.30     17.00 o 
   9   0   8     5841.25     5602.09     96.94 o 
  10   0   8     1570.29     1411.27     39.70 o 
  11   0   8     2081.45     2047.68     56.20 o 
  12   0   8      171.65      205.05     25.93 o 
  13   0   8      180.13      187.26     26.82 o 
  14   0   8      102.90       56.93     31.73 o 
  15   0   8      180.73      169.00     33.02 o 
  16   0   8        1.13      -26.20     26.20 o 
  17   0   8       10.61      -26.48     26.48 o 
  18   0   8        6.68       24.47     44.85 o 
   1   1   8      562.54      552.42     12.89 o 
   2   1   8      177.91      165.81      6.35 o 
   3   1   8      957.35      938.65     17.59 o 
   4   1   8     1654.85     1741.46     23.80 o 
   5   1   8       55.92       48.82      7.96 o 
   6   1   8      241.95      235.09     10.28 o 
   7   1   8      216.82      220.42     12.77 o 
   8   1   8      368.51      435.26     15.61 o 
   9   1   8        9.04       13.15     12.34 o 
  10   1   8       18.43      -10.85     10.85 o 
  11   1   8        4.67        3.33     12.61 o 
  12   1   8        5.50       -3.20     13.35 o 
  13   1   8        6.56       20.43     13.67 o 
  14   1   8        0.01      -14.95     14.95 o 
  15   1   8        0.37      -16.66     16.66 o 
  16   1   8        0.18       -9.24     24.31 o 
  17   1   8        1.70      -14.01     22.83 o 
  18   1   8        0.06      -22.05     22.05 o 
   0   2   8    56601.85    59026.63    809.65 o 
   1   2   8    64287.02    67715.28    605.32 o 
   2   2   8        7.03       11.61      4.84 o 
   3   2   8    19462.95    19197.60    191.76 o 
   4   2   8    13458.54    13729.84    140.11 o 
   5   2   8    34314.02    33761.15    355.31 o 
   6   2   8     1434.36     1451.17     28.86 o 
   7   2   8        6.59       -3.06      8.23 o 
   8   2   8      549.13      577.19     16.40 o 
   9   2   8     5484.39     5166.98     63.12 o 
  10   2   8      967.51      995.69     25.08 o 
  11   2   8      583.88      650.71     22.86 o 
  12   2   8       30.07       14.24     15.06 o 
  13   2   8       97.78       80.21     15.31 o 
  14   2   8       69.62       67.03     17.11 o 
  15   2   8      102.96      118.42     27.87 o 
  16   2   8        7.42       -8.18     17.74 o 
  17   2   8       11.65       18.31     22.32 o 
   1   3   8     2654.22     2669.56     31.40 o 
   2   3   8    14378.60    15275.87    152.00 o 
   3   3   8     3968.32     3888.95     45.83 o 
   4   3   8      586.83      605.83     13.96 o 
   5   3   8       42.61       47.89      7.64 o 
   6   3   8       96.96      113.95      9.13 o 
   7   3   8      793.21      758.13     18.16 o 
   8   3   8       22.57       15.58      9.20 o 
   9   3   8      136.15       98.83     11.97 o 
  10   3   8      108.58      112.85     17.19 o 
  11   3   8        2.92      -10.99     11.71 o 
  12   3   8       40.74       28.35     13.87 o 
  13   3   8       68.55       65.49     16.47 o 
  14   3   8        6.78      -14.05     14.05 o 
  15   3   8       10.07      -15.59     15.59 o 
  16   3   8       13.44       -4.94     19.49 o 
  17   3   8       10.23       23.08     23.61 o 
   0   4   8    10584.17    10993.04    161.48 o 
   1   4   8    36880.83    39243.26    409.82 o 
   2   4   8      130.24      145.52      8.54 o 
   3   4   8    12214.71    12932.75    130.09 o 
   4   4   8     3472.26     3392.84     44.98 o 
   5   4   8    24957.04    25103.26    267.13 o 
   6   4   8     1400.76     1344.56     23.83 o 
   7   4   8        4.89        1.72      8.13 o 
   8   4   8      419.55      485.55     17.17 o 
   9   4   8     5659.72     5558.80     68.26 o 
  10   4   8      533.11      548.39     19.94 o 
  11   4   8      644.94      661.76     23.19 o 
  12   4   8       30.16       29.65     13.38 o 
  13   4   8      210.02      177.12     19.48 o 
  14   4   8        8.08        0.40     16.15 o 
  15   4   8      126.72      163.57     21.94 o 
  16   4   8        1.18       -2.19     23.03 o 
  17   4   8        2.07       -9.72     25.24 o 
   1   5   8     1876.76     1924.22     40.67 o 
   2   5   8     5661.99     5621.06     71.32 o 
   3   5   8     4682.66     4451.97     57.12 o 
   4   5   8     2707.61     2603.30     37.35 o 
   5   5   8      187.06      212.91     13.44 o 
   6   5   8      479.59      525.01     17.01 o 
   7   5   8     1219.55     1272.15     24.45 o 
   8   5   8      873.46      882.79     35.24 o 
   9   5   8      728.02      693.56     21.88 o 
  10   5   8       26.21       22.76     12.77 o 
  11   5   8       26.69       12.22     14.51 o 
  12   5   8       38.80       42.28     18.54 o 
  13   5   8      192.80      249.03     23.93 o 
  14   5   8        0.77       -6.92     18.20 o 
  15   5   8        4.80        4.23     20.39 o 
  16   5   8        3.34      -24.02     24.02 o 
  17   5   8       15.94       -2.00     26.84 o 
   0   6   8     4553.62     4371.87    109.52 o 
   1   6   8     8058.06     7721.27    120.30 o 
   2   6   8       24.83       33.18      9.01 o 
   3   6   8     1751.59     1623.08     28.62 o 
   4   6   8     1414.54     1382.62     29.41 o 
   5   6   8     7243.22     6879.92     85.27 o 
   6   6   8      253.37      280.58     16.84 o 
   7   6   8      278.95      259.96     17.76 o 
   8   6   8       49.76       53.40     14.45 o 
   9   6   8     2003.42     2016.44     41.84 o 
  10   6   8      436.27      532.29     25.55 o 
  11   6   8      630.32      682.91     28.55 o 
  12   6   8        2.89      -11.84     17.76 o 
  13   6   8      100.99      129.02     23.11 o 
  14   6   8       35.32       25.17     20.15 o 
  15   6   8      124.86       79.75     23.35 o 
  16   6   8        6.27       23.17     24.04 o 
   1   7   8     3034.48     3128.22     63.05 o 
   2   7   8     2693.98     2606.65     44.71 o 
   3   7   8     7309.20     6987.65     85.10 o 
   4   7   8      219.29      241.19     13.80 o 
   5   7   8      108.99       96.74     12.40 o 
   6   7   8      169.48      202.76     16.56 o 
   7   7   8     2531.52     2376.16     44.75 o 
   8   7   8      266.51      301.16     20.37 o 
   9   7   8     1092.61     1136.48     32.06 o 
  10   7   8        0.10      -15.28     15.28 o 
  11   7   8      152.66      131.25     19.76 o 
  12   7   8       49.49      105.17     21.75 o 
  13   7   8      396.40      430.28     29.98 o 
  14   7   8        0.12      -32.35     32.35 o 
  15   7   8        0.09      -11.89     21.67 o 
  16   7   8        2.34        6.58     24.62 o 
   0   8   8        1.15       17.12     20.11 o 
   1   8   8     2571.49     2577.70     56.99 o 
   2   8   8       22.13       39.68     15.95 o 
   3   8   8       46.72       52.22     14.02 o 
   4   8   8       17.64       46.38     12.99 o 
   5   8   8     3220.39     3117.62     52.41 o 
   6   8   8        0.32       29.34     14.39 o 
   7   8   8      598.65      529.68     23.68 o 
   8   8   8       30.10       15.99     15.30 o 
   9   8   8      957.70     1032.68     31.97 o 
  10   8   8        9.86       28.93     20.89 o 
  11   8   8      402.22      396.03     26.54 o 
  12   8   8        0.43       -0.59     20.10 o 
  13   8   8       58.27       54.95     22.77 o 
  14   8   8        0.15       21.51     25.39 o 
  15   8   8       67.55       58.82     26.45 o 
   1   9   8      592.55      727.99     40.06 o 
   2   9   8      614.26      676.14     35.52 o 
   3   9   8     3213.45     3180.75     51.27 o 
   4   9   8     1108.96     1055.27     28.65 o 
   5   9   8      322.78      281.61     20.96 o 
   6   9   8      130.40      146.63     30.20 o 
   7   9   8     1783.81     1819.45     51.42 o 
   8   9   8     1213.94     1224.91     40.33 o 
   9   9   8      719.41      737.25     36.25 o 
  10   9   8        5.77      -12.21     18.01 o 
  11   9   8      152.24      176.03     23.16 o 
  12   9   8      233.87      238.15     25.48 o 
  13   9   8      192.16      237.60     34.23 o 
  14   9   8       35.29        7.34     29.44 o 
   0  10   8        9.56       56.88     28.49 o 
   1  10   8      905.63      900.64     36.92 o 
   2  10   8       22.09       41.18     17.59 o 
   3  10   8      148.27      160.58     21.12 o 
   4  10   8        4.08      -14.71     14.71 o 
   5  10   8      317.90      378.79     24.75 o 
   6  10   8      226.84      268.39     29.63 o 
   7  10   8       50.11       22.12     20.44 o 
   8  10   8       51.77       36.18     21.12 o 
   9  10   8        3.55       -3.53     27.00 o 
  10  10   8      197.28      148.54     32.92 o 
  11  10   8       55.04        4.45     29.84 o 
  12  10   8       35.84        6.98     32.56 o 
  13  10   8        5.54      -22.12     37.76 o 
   1  11   8      355.37      439.69     27.97 o 
   2  11   8      356.32      431.16     27.86 o 
   3  11   8      742.33      767.28     33.78 o 
   4  11   8        9.06      -16.60     16.60 o 
   5  11   8       11.28       -9.23     18.59 o 
   6  11   8      162.87      202.05     25.17 o 
   7  11   8      276.38      291.47     28.82 o 
   8  11   8        6.44      -18.76     28.34 o 
   9  11   8      238.49      202.38     33.83 o 
  10  11   8       11.18       -1.03     30.34 o 
  11  11   8        5.80        4.33     31.89 o 
  12  11   8        5.43      -31.46     31.46 o 
   0  12   8      170.50      200.86     41.41 o 
   1  12   8      189.30      199.04     37.85 o 
   2  12   8        1.58        1.07     22.14 o 
   3  12   8        7.83      -22.03     22.03 o 
   4  12   8      104.28       83.50     26.12 o 
   5  12   8      172.70      147.85     37.12 o 
   6  12   8        3.01      -18.00     20.32 o 
   7  12   8        8.25       -4.43     23.02 o 
   8  12   8       34.91       21.88     24.86 o 
   9  12   8       31.38       -4.11     23.81 o 
  10  12   8        0.48      -31.83     31.83 o 
  11  12   8        2.38      -26.57     33.65 o 
   1  13   8      310.31      299.97     33.28 o 
   2  13   8      146.12      121.24     28.69 o 
   3  13   8      660.58      678.96     43.90 o 
   4  13   8       11.83      -11.65     32.70 o 
   5  13   8        5.24      -31.70     31.70 o 
   6  13   8       49.00      -20.28     34.47 o 
   7  13   8      309.17      245.27     48.43 o 
   8  13   8       42.02       43.26     39.70 o 
   9  13   8       33.19      -39.15     39.15 o 
  10  13   8        0.90      -40.52     40.52 o 
   0  14   8       36.13       20.68     38.45 o 
   1  14   8       31.63      -22.85     26.95 o 
   2  14   8        0.06        1.00     27.60 o 
   3  14   8       34.77      -12.90     31.44 o 
   4  14   8        9.30      -17.84     30.65 o 
   5  14   8       14.14      -25.74     25.74 o 
   6  14   8        2.27       20.96     30.82 o 
   7  14   8       14.37       46.07     33.12 o 
   8  14   8        3.27      -63.62     63.62 o 
   1  15   8       61.30       45.43     32.32 o 
   2  15   8      120.29       82.84     36.30 o 
   3  15   8      187.92      152.75     37.64 o 
   4  15   8       16.21      -28.70     28.70 o 
   5  15   8        8.81      -31.64     31.64 o 
   1   1   9    12998.81    13689.24    119.52 o 
   2   1   9    23312.65    24491.99    202.84 o 
   3   1   9    57645.38    60552.20    555.78 o 
   4   1   9     7930.63     8222.08     79.06 o 
   5   1   9        2.71       23.80     13.02 o 
   6   1   9     1603.59     1567.89     26.56 o 
   7   1   9    24494.54    23731.61    226.50 o 
   8   1   9     5089.93     4891.26     59.31 o 
   9   1   9     3061.95     2918.38     48.32 o 
  10   1   9       13.06       -0.30     11.83 o 
  11   1   9     1429.69     1352.47     32.92 o 
  12   1   9      447.30      467.87     22.14 o 
  13   1   9     1558.99     1526.03     34.74 o 
  14   1   9       46.69       54.63     17.59 o 
  15   1   9        0.36      -17.11     30.32 o 
  16   1   9        1.41      -19.12     20.31 o 
  17   1   9       91.52       71.42     28.67 o 
   0   2   9    18029.73    20508.50    260.04 o 
   1   2   9       30.05       17.13      5.61 o 
   2   2   9      461.36      441.43      9.62 o 
   3   2   9      387.73      383.43      9.33 o 
   4   2   9     7514.18     8215.57     87.99 o 
   5   2   9      555.62      556.08     16.25 o 
   6   2   9     1066.05     1020.74     21.86 o 
   7   2   9      420.02      455.99     18.68 o 
   8   2   9     1098.54     1095.39     22.45 o 
   9   2   9      347.39      336.35     17.48 o 
  10   2   9      262.94      322.60     18.67 o 
  11   2   9       21.49       -2.77     12.29 o 
  12   2   9      105.52       89.42     14.46 o 
  13   2   9       19.33       -4.72     13.93 o 
  14   2   9       23.92       30.34     17.44 o 
  15   2   9        0.16      -16.05     16.05 o 
  16   2   9        0.39      -14.60     19.73 o 
  17   2   9        0.05      -11.11     21.97 o 
   1   3   9    15596.29    16856.22    170.26 o 
   2   3   9    14696.72    15219.87    144.06 o 
   3   3   9    26117.35    26825.47    221.74 o 
   4   3   9     1234.01     1282.97     21.15 o 
   5   3   9     2027.35     2182.90     47.03 o 
   6   3   9      748.88      664.18     19.03 o 
   7   3   9     6355.75     5932.44     69.52 o 
   8   3   9     1007.98      962.31     21.43 o 
   9   3   9      224.41      247.85     15.51 o 
  10   3   9       94.01       99.00     14.18 o 
  11   3   9      153.51      124.53     15.10 o 
  12   3   9      106.01      131.77     17.82 o 
  13   3   9      435.94      515.93     23.37 o 
  14   3   9       82.41       85.77     17.59 o 
  15   3   9        1.72      -14.89     17.22 o 
  16   3   9        0.83       -8.09     19.01 o 
  17   3   9       38.51       29.05     24.23 o 
   0   4   9     2373.80     2343.73     44.43 o 
   1   4   9     3589.77     3593.11     46.21 o 
   2   4   9       88.78       81.73      8.21 o 
   3   4   9      928.56      872.60     15.19 o 
   4   4   9      205.40      224.53     13.15 o 
   5   4   9     3577.04     3326.86     44.96 o 
   6   4   9      219.52      202.63     13.92 o 
   7   4   9      142.11      187.00     13.51 o 
   8   4   9      196.42      224.75     13.92 o 
   9   4   9      695.37      651.88     20.00 o 
  10   4   9       43.42       69.02     14.23 o 
  11   4   9      583.97      664.91     23.64 o 
  12   4   9      161.79      151.85     16.91 o 
  13   4   9        4.99        4.19     15.05 o 
  14   4   9        1.23       10.32     17.86 o 
  15   4   9       96.48       66.18     20.90 o 
  16   4   9       42.58       22.81     22.62 o 
  17   4   9        3.67        8.03     38.83 o 
   1   5   9     3013.55     3063.59     46.46 o 
   2   5   9     7330.21     7138.06     84.42 o 
   3   5   9    15689.83    15779.97    169.62 o 
   4   5   9     4257.98     4440.07     73.16 o 
   5   5   9      605.11      605.12     20.26 o 
   6   5   9      904.12      919.69     21.52 o 
   7   5   9     4597.89     4517.07     60.80 o 
   8   5   9     3482.67     3506.67     51.45 o 
   9   5   9     1361.81     1386.75     29.71 o 
  10   5   9        1.12       -4.83     12.63 o 
  11   5   9      158.09      151.92     20.48 o 
  12   5   9      556.42      577.81     29.71 o 
  13   5   9      436.51      503.39     29.62 o 
  14   5   9       11.35       27.87     19.34 o 
  15   5   9        0.13      -12.71     19.65 o 
  16   5   9       20.81      -21.68     21.68 o 
   0   6   9     4040.72     4069.46    105.95 o 
   1   6   9     5855.65     5886.91     79.02 o 
   2   6   9      187.27      209.09     12.06 o 
   3   6   9     1215.23     1165.49     24.50 o 
   4   6   9     1387.61     1437.34     28.06 o 
   5   6   9     5590.57     5485.27     71.34 o 
   6   6   9      622.56      594.57     26.44 o 
   7   6   9       87.66       84.00     20.20 o 
   8   6   9       35.90       25.47     14.79 o 
   9   6   9     1240.40     1165.54     31.73 o 
  10   6   9      202.46      200.99     19.80 o 
  11   6   9      396.24      446.78     27.41 o 
  12   6   9       14.03       41.92     19.15 o 
  13   6   9       55.02       66.21     20.76 o 
  14   6   9       14.13        0.67     20.69 o 
  15   6   9       75.25       70.53     22.30 o 
  16   6   9       12.81       32.23     23.46 o 
   1   7   9      917.46      927.30     39.11 o 
   2   7   9     3204.61     3248.49     60.08 o 
   3   7   9     5186.46     5079.94     70.51 o 
   4   7   9      503.89      602.09     24.13 o 
   5   7   9      311.26      320.74     23.85 o 
   6   7   9      675.85      684.08     25.95 o 
   7   7   9     1407.30     1388.55     33.62 o 
   8   7   9      698.89      737.86     27.16 o 
   9   7   9      499.99      571.40     26.17 o 
  10   7   9        6.44      -15.04     15.04 o 
  11   7   9       25.63        7.52     17.39 o 
  12   7   9      131.96      129.46     22.28 o 
  13   7   9      172.37      177.40     25.32 o 
  14   7   9        8.41       23.00     21.92 o 
  15   7   9        1.77      -13.28     22.70 o 
   0   8   9      665.42      712.61     88.87 o 
   1   8   9     2562.28     2565.97     57.84 o 
   2   8   9       48.16       46.86     16.52 o 
   3   8   9        0.91       15.72     13.69 o 
   4   8   9      598.42      626.35     23.85 o 
   5   8   9     4009.44     3812.38     63.47 o 
   6   8   9      275.05      288.86     19.01 o 
   7   8   9      555.63      620.27     26.15 o 
   8   8   9      308.21      304.62     21.34 o 
   9   8   9      984.32      989.75     31.88 o 
  10   8   9      141.85      156.47     20.88 o 
  11   8   9      315.55      364.38     29.47 o 
  12   8   9       80.08       81.80     22.67 o 
  13   8   9       49.10       61.11     24.14 o 
  14   8   9       11.48       19.14     22.95 o 
  15   8   9       44.60       40.17     25.41 o 
   1   9   9        1.01      -10.54     17.87 o 
   2   9   9     6201.15     6000.24    107.58 o 
   3   9   9      183.17      252.94     20.47 o 
   4   9   9       59.32       61.88     16.27 o 
   5   9   9      320.16      301.85     22.63 o 
   6   9   9     2841.38     2694.07     52.89 o 
   7   9   9       59.91       69.46     21.58 o 
   8   9   9      233.72      254.51     26.23 o 
   9   9   9      476.13      554.78     33.64 o 
  10   9   9      387.20      389.38     30.65 o 
  11   9   9       13.03       35.60     23.60 o 
  12   9   9       91.02      111.06     29.94 o 
  13   9   9      190.67      143.41     27.89 o 
  14   9   9        7.76       30.65     29.47 o 
   0  10   9     2153.93     2107.29     79.93 o 
   1  10   9     8647.73     8469.34    144.05 o 
   2  10   9      137.69      250.20     24.34 o 
   3  10   9     2571.99     2550.22     52.49 o 
   4  10   9     1044.99     1107.81     31.50 o 
   5  10   9     4939.55     4842.82     79.73 o 
   6  10   9      554.50      534.20     35.19 o 
   7  10   9        0.39        8.34     17.56 o 
   8  10   9       90.76       74.07     23.11 o 
   9  10   9      669.39      777.44     48.39 o 
  10  10   9      256.48      261.02     35.04 o 
  11  10   9      164.42      140.94     33.79 o 
  12  10   9        0.82      -29.32     29.32 o 
  13  10   9       20.18       18.03     40.77 o 
   1  11   9        3.59      -17.15     17.15 o 
   2  11   9       98.47       77.99     20.90 o 
   3  11   9      154.19      123.76     21.32 o 
   4  11   9       61.78       32.24     19.95 o 
   5  11   9        1.77       -4.95     16.49 o 
   6  11   9       82.33       25.56     21.50 o 
   7  11   9      179.05      125.43     24.29 o 
   8  11   9       22.89      -21.50     21.50 o 
   9  11   9        4.99      -25.62     25.62 o 
  10  11   9        5.13        7.27     30.00 o 
  11  11   9       24.58      -31.04     31.04 o 
  12  11   9        6.60      -40.51     40.51 o 
   0  12   9      458.67      451.36     51.33 o 
   1  12   9     1223.12     1315.17     49.25 o 
   2  12   9       75.63       65.71     25.02 o 
   3  12   9       48.38       64.43     24.01 o 
   4  12   9      160.25      177.36     29.37 o 
   5  12   9     1267.96     1415.60     61.14 o 
   6  12   9      260.24      283.47     27.90 o 
   7  12   9       84.72       37.43     23.53 o 
   8  12   9        0.34      -23.12     23.12 o 
   9  12   9      197.23      224.68     33.92 o 
  10  12   9       88.14       48.37     25.38 o 
  11  12   9       53.75      -42.37     42.37 o 
   1  13   9        4.05      -10.85     22.98 o 
   2  13   9        1.21      -23.46     23.46 o 
   3  13   9        4.24        0.51     29.43 o 
   4  13   9       17.28      -17.25     31.39 o 
   5  13   9       26.34      -32.76     32.76 o 
   6  13   9        0.37      -22.52     34.76 o 
   7  13   9        0.20      -33.74     33.74 o 
   8  13   9       28.21       16.06     26.61 o 
   9  13   9        5.53      -28.62     28.62 o 
   0  14   9      470.91      531.98    126.36 o 
   1  14   9      709.69      806.89     48.68 o 
   2  14   9       34.83      -25.50     25.50 o 
   3  14   9      104.46       74.45     29.77 o 
   4  14   9      215.13      244.88     35.91 o 
   5  14   9      613.30      692.37     50.62 o 
   6  14   9      125.50       64.84     41.89 o 
   7  14   9       24.91      -38.37     38.37 o 
   1  15   9        0.09      -27.90     27.90 o 
   2  15   9       58.37       45.31     36.87 o 
   3  15   9        7.40      -12.23     29.84 o 
   4  15   9        9.50      -29.78     29.78 o 
   0   0  10   163947.53   156581.20   8247.61 o 
   1   0  10     1657.18     1711.72     29.40 o 
   2   0  10     9659.28     9616.11    106.98 o 
   3   0  10       34.68       23.49      7.19 o 
   4   0  10    58382.97    58356.49    723.16 o 
   5   0  10      211.72      265.61     17.97 o 
   6   0  10    27288.34    26617.08    378.62 o 
   7   0  10     1608.52     1606.15     35.26 o 
   8   0  10     2828.30     2626.29     55.76 o 
   9   0  10      125.27      141.25     19.51 o 
  10   0  10     7689.24     7535.12    127.05 o 
  11   0  10      168.63      163.98     24.85 o 
  12   0  10       39.90       26.85     20.56 o 
  13   0  10        4.89      -19.85     19.85 o 
  14   0  10      518.81      627.29     40.06 o 
  15   0  10        4.46      -23.43     23.43 o 
  16   0  10      100.36      129.75     35.19 o 
  17   0  10        0.00      -29.15     29.23 o 
   1   1  10     2217.49     2320.42     26.50 o 
   2   1  10      276.18      243.35      8.10 o 
   3   1  10       20.45       31.38      5.98 o 
   4   1  10      662.51      629.31     13.50 o 
   5   1  10     1768.69     1834.25     28.74 o 
   6   1  10      104.07      103.35     12.69 o 
   7   1  10      665.24      651.95     23.62 o 
   8   1  10      406.29      485.45     18.91 o 
   9   1  10      362.75      428.15     19.10 o 
  10   1  10        6.44      -11.92     11.92 o 
  11   1  10      137.65      178.81     17.80 o 
  12   1  10       38.69       37.98     14.20 o 
  13   1  10       34.70       56.87     16.19 o 
  14   1  10        0.57       -8.13     15.74 o 
  15   1  10        3.62        3.48     17.61 o 
  16   1  10        0.02      -12.71     20.90 o 
  17   1  10        0.77        2.33     28.21 o 
   0   2  10    78749.10    77978.26    958.76 o 
   1   2  10      583.99      578.29     13.75 o 
   2   2  10     3884.29     3749.91     41.64 o 
   3   2  10        1.56       11.01      5.42 o 
   4   2  10    26142.58    25051.89    236.15 o 
   5   2  10       50.90       86.96     10.53 o 
   6   2  10    14438.03    14057.68    157.14 o 
   7   2  10      236.49      269.26     12.93 o 
   8   2  10      546.76      498.39     16.49 o 
   9   2  10      120.25      132.82     14.38 o 
  10   2  10     5448.21     5165.25     70.67 o 
  11   2  10       19.75       13.27     13.27 o 
  12   2  10      279.98      291.53     19.12 o 
  13   2  10       31.67        5.94     14.10 o 
  14   2  10      530.13      556.30     27.31 o 
  15   2  10       14.84       13.37     17.11 o 
  16   2  10      168.07      196.34     25.89 o 
  17   2  10        1.23        0.13     21.73 o 
   1   3  10      349.27      382.13     11.97 o 
   2   3  10     1191.31     1074.53     17.15 o 
   3   3  10        4.15        6.08      4.96 o 
   4   3  10      161.09      158.64     10.60 o 
   5   3  10      782.91      825.31     16.87 o 
   6   3  10        9.12       -8.10      8.10 o 
   7   3  10        1.42        5.24      8.81 o 
   8   3  10      254.49      263.70     14.20 o 
   9   3  10       40.39       50.65     11.94 o 
  10   3  10      127.60       97.02     14.49 o 
  11   3  10       10.65        3.67     13.06 o 
  12   3  10       44.08       28.12     14.80 o 
  13   3  10        2.04       12.76     14.17 o 
  14   3  10       48.26       33.36     16.91 o 
  15   3  10        9.41      -14.04     17.44 o 
  16   3  10        0.20      -15.85     19.43 o 
  17   3  10        0.00      -22.20     25.51 o 
   0   4  10    14838.50    13294.71    221.97 o 
   1   4  10      798.44      846.81     19.13 o 
   2   4  10     2772.34     2772.51     44.63 o 
   3   4  10     1014.67     1112.89     20.05 o 
   4   4  10     6949.03     6008.22     66.29 o 
   5   4  10       15.51       34.10      8.17 o 
   6   4  10    10407.62     9988.79    116.40 o 
   7   4  10       40.71       68.39     10.24 o 
   8   4  10      381.17      363.69     16.23 o 
   9   4  10       65.85       75.94     12.62 o 
  10   4  10     3608.35     3539.64     54.37 o 
  11   4  10       18.66       17.72     16.32 o 
  12   4  10      119.82      143.91     16.62 o 
  13   4  10       12.42      -13.99     14.71 o 
  14   4  10      211.06      237.43     23.90 o 
  15   4  10        1.73       -9.29     20.45 o 
  16   4  10       92.89       86.40     23.48 o 
  17   4  10        0.09        8.50     27.26 o 
   1   5  10        0.44       -6.30      6.30 o 
   2   5  10     5848.78     5668.18     64.27 o 
   3   5  10      116.58      114.53     11.77 o 
   4   5  10     4063.73     4018.10     45.28 o 
   5   5  10      407.87      445.87     17.79 o 
   6   5  10     1337.01     1204.38     25.26 o 
   7   5  10       46.14       43.39     11.18 o 
   8   5  10     2528.30     2520.63     50.12 o 
   9   5  10      147.56      186.38     18.14 o 
  10   5  10        0.28       -8.30     14.34 o 
  11   5  10       33.04       23.54     17.31 o 
  12   5  10      285.63      306.67     24.53 o 
  13   5  10        7.64       22.96     18.89 o 
  14   5  10       62.17       93.31     22.34 o 
  15   5  10        6.66       -5.46     19.57 o 
  16   5  10        4.30       10.46     22.38 o 
   0   6  10    20423.74    21135.75    359.19 o 
   1   6  10        2.94       12.37     11.99 o 
   2   6  10      334.05      355.97     15.09 o 
   3   6  10      353.06      365.40     26.96 o 
   4   6  10     9345.43     9528.73    111.62 o 
   5   6  10       21.49       52.65     14.90 o 
   6   6  10     2816.57     2613.23     56.11 o 
   7   6  10       77.26       65.16     14.19 o 
   8   6  10      662.18      758.51     26.06 o 
   9   6  10       12.25        3.34     14.85 o 
  10   6  10     1896.07     1888.05     41.55 o 
  11   6  10        1.04      -15.10     16.92 o 
  12   6  10       26.37        9.10     19.53 o 
  13   6  10        0.45       22.96     19.73 o 
  14   6  10      207.21      213.07     25.71 o 
  15   6  10        1.39        5.24     22.92 o 
  16   6  10       35.43       23.32     22.86 o 
   1   7  10       85.00      104.99     18.31 o 
   2   7  10     4344.66     4354.64     74.78 o 
   3   7  10      152.06      172.18     17.24 o 
   4   7  10     1409.07     1397.04     28.95 o 
   5   7  10        1.12       -8.64     10.59 o 
   6   7  10      353.11      373.15     24.64 o 
   7   7  10      178.21      165.96     18.01 o 
   8   7  10     1472.91     1480.87     36.35 o 
   9   7  10        2.46      -14.90     14.90 o 
  10   7  10       78.66       75.02     18.29 o 
  11   7  10       70.13       79.92     20.24 o 
  12   7  10      309.27      402.86     31.30 o 
  13   7  10        3.75       12.59     21.67 o 
  14   7  10       66.23       93.34     23.96 o 
  15   7  10        4.78       24.73     23.13 o 
   0   8  10     3125.25     3195.65     96.54 o 
   1   8  10     1649.98     1618.81     45.67 o 
   2   8  10      255.90      292.13     23.89 o 
   3   8  10      389.96      458.05     23.62 o 
   4   8  10     1961.32     1889.85     41.13 o 
   5   8  10      864.59      854.07     32.13 o 
   6   8  10     1021.29     1009.84     29.01 o 
   7   8  10      119.92      100.30     17.16 o 
   8   8  10      450.49      509.43     25.73 o 
   9   8  10       24.22       16.80     17.11 o 
  10   8  10      389.25      418.77     28.10 o 
  11   8  10       68.41       38.40     19.33 o 
  12   8  10       18.44        9.33     21.87 o 
  13   8  10        0.06      -22.56     22.56 o 
  14   8  10       26.80       26.76     23.97 o 
  15   8  10       13.62       29.35     49.04 o 
   1   9  10      457.83      571.74     40.21 o 
   2   9  10    10279.07    10136.29    150.01 o 
   3   9  10       34.79       67.87     20.92 o 
   4   9  10     2831.42     2726.81     48.72 o 
   5   9  10      600.46      633.91     29.52 o 
   6   9  10     2404.71     2378.64     49.55 o 
   7   9  10       11.77       32.05     20.51 o 
   8   9  10     2389.68     2312.25     72.03 o 
   9   9  10      137.52      100.14     24.22 o 
  10   9  10       18.61       11.72     21.95 o 
  11   9  10        6.83      -22.08     22.08 o 
  12   9  10      370.40      364.13     51.96 o 
  13   9  10        8.42        1.22     28.35 o 
  14   9  10       45.93       79.16     30.76 o 
   0  10  10     6079.96     6264.66    163.15 o 
   1  10  10     1712.01     1569.20     60.78 o 
   2  10  10      183.09      208.71     26.04 o 
   3  10  10      656.40      704.10     31.59 o 
   4  10  10     2816.98     2864.76     55.99 o 
   5  10  10      596.31      616.90     48.22 o 
   6  10  10      628.86      731.68     32.65 o 
   7  10  10       59.08       53.36     19.97 o 
   8  10  10      294.32      326.98     26.53 o 
   9  10  10        3.21       16.88     22.88 o 
  10  10  10      250.80      259.44     28.89 o 
  11  10  10        6.28      -36.06     36.06 o 
  12  10  10        2.30      -36.29     36.29 o 
  13  10  10        9.47      -27.95     36.29 o 
   1  11  10        0.75      -20.54     22.50 o 
   2  11  10     3744.07     3491.48     65.93 o 
   3  11  10        1.88       16.38     19.15 o 
   4  11  10      668.93      657.65     35.28 o 
   5  11  10        3.95      -16.94     16.94 o 
   6  11  10      892.18      931.44     46.12 o 
   7  11  10       15.83        6.19     21.79 o 
   8  11  10      657.29      721.74     42.49 o 
   9  11  10        0.81       -7.94     23.45 o 
  10  11  10       12.93      -28.78     28.78 o 
  11  11  10        1.68      -32.31     32.31 o 
  12  11  10      115.89      132.57     43.37 o 
   0  12  10      212.76      211.80     43.13 o 
   1  12  10       36.27        4.85     20.25 o 
   2  12  10       19.35       -7.40     21.53 o 
   3  12  10        0.04      -23.86     23.86 o 
   4  12  10       64.45       28.73     26.57 o 
   5  12  10       41.29       34.06     26.07 o 
   6  12  10       55.03       -4.67     22.52 o 
   7  12  10        1.53      -21.48     21.48 o 
   8  12  10        1.65      -23.73     23.73 o 
   9  12  10        1.81       -9.21     26.18 o 
  10  12  10       22.49        5.81     28.59 o 
  11  12  10        0.02      -25.46     25.46 o 
   1  13  10        6.23      -22.51     23.87 o 
   2  13  10     1221.20     1233.96     63.56 o 
   3  13  10        1.02       40.54     34.67 o 
   4  13  10      189.95      108.78     37.37 o 
   5  13  10        4.00      -41.89     41.89 o 
   6  13  10      231.40      287.17     41.83 o 
   7  13  10        0.55      -24.95     24.95 o 
   8  13  10      208.65      194.68     32.17 o 
   9  13  10        0.08      -22.62     28.86 o 
   0  14  10        2.31      -29.72     42.67 o 
   1  14  10       33.89       34.80     30.32 o 
   2  14  10        0.42        4.76     28.46 o 
   3  14  10       45.51       48.22     30.45 o 
   4  14  10        4.52      -32.11     32.20 o 
   5  14  10        4.49       28.03     41.14 o 
   6  14  10        0.16      -32.62     43.18 o 
   7  14  10       35.60       24.19     45.63 o 
   1  15  10        0.15      -31.86     31.86 o 
   2  15  10      198.85      220.12     38.55 o 
   3  15  10        0.32      -25.08     29.65 o 
   1   1  11     8880.47     8643.54     76.22 o 
   2   1  11     8221.37     7825.69     72.25 o 
   3   1  11    17273.72    17642.94    144.08 o 
   4   1  11     3967.00     3971.05     48.23 o 
   5   1  11       13.21       32.88      8.57 o 
   6   1  11     4993.85     4733.43     58.95 o 
   7   1  11     6654.05     6364.96     75.85 o 
   8   1  11     3648.47     3408.50     50.00 o 
   9   1  11     1864.74     1841.89     34.97 o 
  10   1  11        1.80      -11.14     11.14 o 
  11   1  11      474.22      476.73     36.00 o 
  12   1  11     1319.19     1395.70     33.10 o 
  13   1  11      734.70      803.77     27.39 o 
  14   1  11      175.05      179.31     20.41 o 
  15   1  11        4.56      -18.13     18.13 o 
  16   1  11      139.67      128.88     24.80 o 
  17   1  11       84.47       96.11     25.03 o 
   0   2  11    20208.55    22116.26    281.54 o 
   1   2  11     1291.49     1634.61     23.69 o 
   2   2  11       38.60       35.54      6.34 o 
   3   2  11     4778.01     5228.37     50.36 o 
   4   2  11    10537.75    11092.62    110.50 o 
   5   2  11       95.62      154.46      9.94 o 
   6   2  11      243.53      304.94     13.93 o 
   7   2  11     1979.80     2001.63     32.88 o 
   8   2  11     1015.95     1013.67     27.94 o 
   9   2  11       36.57       53.68     13.17 o 
  10   2  11      139.66      187.37     16.39 o 
  11   2  11      113.77      135.49     16.18 o 
  12   2  11        1.34      -12.44     13.39 o 
  13   2  11        5.37       -8.79     16.98 o 
  14   2  11        7.33        8.91     15.73 o 
  15   2  11        0.15       -1.04     17.61 o 
  16   2  11        5.52      -12.31     20.65 o 
  17   2  11        0.05      -21.03     21.03 o 
   1   3  11     1553.04     1423.46     23.22 o 
   2   3  11     1481.14     1239.30     18.97 o 
   3   3  11     5505.74     5055.88     49.19 o 
   4   3  11     5083.78     5155.04     48.26 o 
   5   3  11     1596.96     1757.49     38.45 o 
   6   3  11      510.49      459.89     17.06 o 
   7   3  11     2041.10     1899.19     31.06 o 
   8   3  11     2798.17     2640.07     39.27 o 
   9   3  11     3118.70     3028.43     57.32 o 
  10   3  11      204.59      185.92     16.23 o 
  11   3  11      160.64      180.18     16.39 o 
  12   3  11      508.40      566.91     24.79 o 
  13   3  11      826.31      831.34     27.93 o 
  14   3  11      206.25      206.01     21.57 o 
  15   3  11        0.56      -16.46     16.46 o 
  16   3  11       15.40      -18.29     20.42 o 
  17   3  11       81.15       92.83     29.61 o 
   0   4  11     1946.48     2734.17     56.94 o 
   1   4  11     7863.75     8010.04     87.53 o 
   2   4  11      320.46      358.63     17.56 o 
   3   4  11      845.36      999.84     19.15 o 
   4   4  11      537.49      730.64     18.49 o 
   5   4  11     3078.26     3055.87     40.84 o 
   6   4  11     1456.96     1497.93     28.95 o 
   7   4  11      355.66      353.32     15.61 o 
   8   4  11      121.17      124.78     12.77 o 
   9   4  11      114.62      134.57     14.07 o 
  10   4  11      756.60      747.59     29.34 o 
  11   4  11      148.14      169.47     17.53 o 
  12   4  11       77.12       56.37     15.00 o 
  13   4  11        5.56      -16.82     16.82 o 
  14   4  11       70.72       45.62     20.41 o 
  15   4  11        6.35       43.71     21.02 o 
  16   4  11        9.66       -0.95     21.14 o 
   1   5  11     2173.30     2077.86     31.65 o 
   2   5  11     2414.60     2508.66     37.01 o 
   3   5  11     7830.16     7809.22     85.68 o 
   4   5  11     3105.08     2963.83     60.44 o 
   5   5  11      821.67      826.99     19.99 o 
   6   5  11      339.58      330.39     17.59 o 
   7   5  11     2588.64     2534.32     46.03 o 
   8   5  11     1250.71     1233.20     31.52 o 
   9   5  11     1618.47     1529.43     35.65 o 
  10   5  11       93.70       87.31     18.98 o 
  11   5  11      102.86      101.29     24.13 o 
  12   5  11      211.83      261.40     27.18 o 
  13   5  11      352.07      380.27     28.04 o 
  14   5  11       90.48       55.33     19.68 o 
  15   5  11       10.82       25.03     20.69 o 
  16   5  11       16.58       16.69     21.98 o 
   0   6  11     6603.74     6810.61    134.70 o 
   1   6  11     2414.09     2237.59     39.54 o 
   2   6  11      402.15      476.01     25.69 o 
   3   6  11      117.61      139.62     12.81 o 
   4   6  11     3714.99     3738.54     53.33 o 
   5   6  11     1601.42     1512.18     33.27 o 
   6   6  11     1226.95     1189.71     30.09 o 
   7   6  11      270.91      224.64     19.56 o 
   8   6  11      352.82      371.78     21.43 o 
   9   6  11      181.48      228.61     19.98 o 
  10   6  11      422.05      452.61     24.93 o 
  11   6  11      106.55       85.66     19.81 o 
  12   6  11        6.63       20.67     19.61 o 
  13   6  11        0.04       12.59     19.76 o 
  14   6  11       31.67       12.43     24.73 o 
  15   6  11        7.61       12.12     22.13 o 
  16   6  11       10.19       -9.12     22.07 o 
   1   7  11     1991.92     2118.34     47.32 o 
   2   7  11     1875.70     1896.58     44.91 o 
   3   7  11     4692.93     4492.89     89.32 o 
   4   7  11      121.40      163.74     14.64 o 
   5   7  11        2.14       -5.25     12.49 o 
   6   7  11      208.31      251.49     18.88 o 
   7   7  11     1901.31     1836.16     41.61 o 
   8   7  11        4.14       -2.60     14.39 o 
   9   7  11      274.62      253.48     21.13 o 
  10   7  11       12.54        9.42     20.75 o 
  11   7  11      153.71      172.79     26.76 o 
  12   7  11        9.59       19.21     19.67 o 
  13   7  11       78.71       86.98     22.68 o 
  14   7  11       10.59       -5.64     21.72 o 
  15   7  11        0.00      -15.20     22.86 o 
   0   8  11     3006.97     2987.39     94.04 o 
   1   8  11     3506.36     3260.53     64.38 o 
   2   8  11      428.03      558.97     30.50 o 
   3   8  11      768.59      867.94     43.15 o 
   4   8  11      898.33      977.37     31.44 o 
   5   8  11     2834.27     2678.07     58.45 o 
   6   8  11     1146.93     1098.54     33.79 o 
   7   8  11        8.67       -6.69     18.92 o 
   8   8  11       23.82        4.24     18.96 o 
   9   8  11      571.36      655.61     34.21 o 
  10   8  11      352.54      408.29     26.32 o 
  11   8  11       65.74       55.50     23.65 o 
  12   8  11      133.18      113.81     24.20 o 
  13   8  11       13.79       20.25     22.91 o 
  14   8  11       25.56        5.86     24.28 o 
   1   9  11      911.79      928.02     55.27 o 
   2   9  11     1879.96     1763.32     47.44 o 
   3   9  11      730.28      866.99     37.89 o 
   4   9  11     1161.23     1106.06     34.50 o 
   5   9  11      266.10      270.72     23.11 o 
   6   9  11      623.90      735.53     31.43 o 
   7   9  11      234.30      233.30     22.94 o 
   8   9  11      710.04      763.94     36.67 o 
   9   9  11        0.86       21.16     21.79 o 
  10   9  11       67.16       34.76     28.04 o 
  11   9  11       14.98       -8.71     22.46 o 
  12   9  11      129.64      143.06     32.39 o 
  13   9  11        1.39        9.21     28.26 o 
  14   9  11        4.03      -28.72     28.72 o 
   0  10  11     7748.89     7631.32    191.54 o 
   1  10  11     1456.95     1580.70     51.32 o 
   2  10  11      396.61      451.31     31.76 o 
   3  10  11      285.12      322.15     28.61 o 
   4  10  11     4166.95     4049.20     78.52 o 
   5  10  11     1147.48     1213.20     37.63 o 
   6  10  11      995.76     1009.65     41.77 o 
   7  10  11       83.22       56.69     20.31 o 
   8  10  11      662.56      683.46     33.65 o 
   9  10  11      290.71      264.71     36.83 o 
  10  10  11      271.75      300.07     30.78 o 
  11  10  11      162.47      151.75     28.98 o 
  12  10  11       26.78       -1.42     38.37 o 
  13  10  11       15.69       72.09     41.70 o 
   1  11  11      169.83      169.08     27.37 o 
   2  11  11       43.49       38.44     18.52 o 
   3  11  11      479.88      496.94     30.33 o 
   4  11  11        2.91      -13.15     19.42 o 
   5  11  11       20.54        7.13     18.90 o 
   6  11  11       51.34       22.33     19.56 o 
   7  11  11      419.83      434.21     29.44 o 
   8  11  11        4.50        3.60     31.89 o 
   9  11  11        4.55      -23.37     23.37 o 
  10  11  11       31.35      -23.41     23.41 o 
  11  11  11       69.64       30.47     37.79 o 
  12  11  11        3.73      -10.59     41.89 o 
   0  12  11     1067.05     1125.89     66.54 o 
   1  12  11      427.41      533.16     33.43 o 
   2  12  11       76.30       83.81     21.45 o 
   3  12  11       59.02       51.38     26.00 o 
   4  12  11      463.80      513.66     40.20 o 
   5  12  11      471.89      526.85     42.28 o 
   6  12  11      246.08      207.62     32.35 o 
   7  12  11       11.80      -12.83     22.53 o 
   8  12  11       28.90       19.89     25.29 o 
   9  12  11      109.92       92.68     29.91 o 
  10  12  11      114.90       61.03     34.36 o 
   1  13  11        4.19      -31.62     31.62 o 
   2  13  11       11.95      -27.28     27.28 o 
   3  13  11        0.83      -32.03     32.03 o 
   4  13  11        0.12      -26.07     26.07 o 
   5  13  11        2.27      -26.04     26.97 o 
   6  13  11        1.14      -10.55     29.17 o 
   7  13  11        2.66       -8.28     25.86 o 
   8  13  11        0.37      -27.55     27.87 o 
   9  13  11        1.09      -27.34     27.34 o 
   0  14  11      361.31      494.99     89.28 o 
   1  14  11      219.06      235.49     32.66 o 
   2  14  11       25.50      -18.55     26.92 o 
   3  14  11       13.97       21.11     33.31 o 
   4  14  11      218.65      236.03     44.44 o 
   5  14  11      226.38      163.70     46.70 o 
   6  14  11       91.08       40.52     41.90 o 
   1  15  11        2.48      -30.91     30.91 o 
   2  15  11      116.50      123.50     37.35 o 
   0   0  12     3012.40     3310.50     70.16 o 
   1   0  12    90619.62    92927.12   1045.56 o 
   2   0  12     1206.39     1337.08     27.56 o 
   3   0  12    17629.00    17823.08    191.85 o 
   4   0  12     1890.60     1937.63     33.55 o 
   5   0  12    48760.35    48931.45    682.67 o 
   6   0  12     2111.78     2019.74     46.61 o 
   7   0  12     1830.91     1737.20     65.04 o 
   8   0  12        0.85        7.10     15.34 o 
   9   0  12     6908.01     6556.86    113.91 o 
  10   0  12      535.44      527.28     30.32 o 
  11   0  12     3165.60     3103.36     83.96 o 
  12   0  12      192.11      221.01     27.82 o 
  13   0  12      167.42      115.77     25.81 o 
  14   0  12       57.84       16.66     24.38 o 
  15   0  12      634.71      791.12     46.96 o 
  16   0  12       16.60      -30.23     30.23 o 
  17   0  12        3.46      -27.80     42.98 o 
   1   1  12      897.82      898.41     15.15 o 
   2   1  12     9282.59     9402.02     86.80 o 
   3   1  12      118.99       91.86      7.24 o 
   4   1  12      396.63      417.57     11.29 o 
   5   1  12      335.72      324.93     14.59 o 
   6   1  12     1291.77     1301.06     25.58 o 
   7   1  12        0.83       -6.71      9.93 o 
   8   1  12       14.17       34.81     12.22 o 
   9   1  12        0.80       -4.77     11.92 o 
  10   1  12       34.48       11.54     12.68 o 
  11   1  12        1.89      -12.36     12.36 o 
  12   1  12       20.38       27.20     15.17 o 
  13   1  12        7.13        5.27     18.45 o 
  14   1  12        0.23       -7.82     16.11 o 
  15   1  12        6.65       -7.04     18.82 o 
  16   1  12        6.54        8.75     22.29 o 
  17   1  12        1.33       -7.56     23.64 o 
   0   2  12     2335.57     2519.22     43.96 o 
   1   2  12    26161.08    24786.05    234.64 o 
   2   2  12      611.17      679.99     15.55 o 
   3   2  12      687.47      518.53     12.11 o 
   4   2  12     2103.67     2248.78     32.47 o 
   5   2  12    26356.23    25005.27    237.44 o 
   6   2  12      789.11      788.66     19.59 o 
   7   2  12     4080.65     4167.47     58.07 o 
   8   2  12      100.80      100.25     13.54 o 
   9   2  12     5685.07     5504.37     74.36 o 
  10   2  12      142.26      168.96     16.35 o 
  11   2  12     2279.91     2227.10     41.94 o 
  12   2  12       88.58      123.77     17.17 o 
  13   2  12      184.05      167.42     18.47 o 
  14   2  12       18.61       10.20     17.96 o 
  15   2  12      327.47      368.29     26.12 o 
  16   2  12       17.96       23.34     22.21 o 
  17   2  12        1.52       16.87     24.20 o 
   1   3  12     1309.19     1271.34     22.43 o 
   2   3  12     3531.45     3803.71     47.61 o 
   3   3  12     4517.15     4277.88     46.58 o 
   4   3  12      987.50      932.03     16.28 o 
   5   3  12       36.38       31.53      7.75 o 
   6   3  12       85.00       88.57     13.68 o 
   7   3  12     1938.60     1878.30     34.31 o 
   8   3  12      102.42      135.55     12.92 o 
   9   3  12      213.12      240.24     17.96 o 
  10   3  12        0.74      -12.85     12.85 o 
  11   3  12      172.60      204.04     18.10 o 
  12   3  12        2.18       36.24     15.73 o 
  13   3  12       71.81       78.21     17.45 o 
  14   3  12        1.74       -4.38     15.14 o 
  15   3  12        1.15      -12.85     17.51 o 
  16   3  12        0.01       14.90     21.58 o 
   0   4  12      550.61      668.76     37.67 o 
   1   4  12    14149.20    13523.13    141.28 o 
   2   4  12      341.42      383.68     13.78 o 
   3   4  12     2081.89     1847.27     27.17 o 
   4   4  12        7.11       15.60      7.16 o 
   5   4  12    11635.28    11159.41    118.25 o 
   6   4  12      406.89      452.88     18.01 o 
   7   4  12     1107.60     1037.14     23.40 o 
   8   4  12        1.15      -10.06     10.06 o 
   9   4  12     2852.93     2834.60     43.43 o 
  10   4  12       47.91       57.88     14.72 o 
  11   4  12     1335.62     1308.17     32.14 o 
  12   4  12       28.44       17.57     16.63 o 
  13   4  12      101.85      124.05     23.47 o 
  14   4  12        3.75       11.88     19.98 o 
  15   4  12      245.23      290.66     27.34 o 
  16   4  12        6.42       -1.98     22.72 o 
   1   5  12     1333.86     1315.92     23.59 o 
   2   5  12      328.66      237.45     12.29 o 
   3   5  12     3889.04     3604.32     46.05 o 
   4   5  12       24.69       30.27      8.77 o 
   5   5  12      184.21      183.44     15.20 o 
   6   5  12      211.27      236.10     19.62 o 
   7   5  12     1474.89     1452.97     36.60 o 
   8   5  12       85.53      111.84     22.87 o 
   9   5  12      694.33      718.63     36.40 o 
  10   5  12       99.48       72.28     18.93 o 
  11   5  12       89.70      104.01     19.58 o 
  12   5  12       20.30        9.70     22.24 o 
  13   5  12      167.08      178.47     24.14 o 
  14   5  12        2.76       13.98     19.66 o 
  15   5  12        1.58      -20.63     20.63 o 
  16   5  12        0.22       13.80     22.48 o 
   0   6  12      325.34      362.81     29.67 o 
   1   6  12     6218.09     6246.52     89.72 o 
   2   6  12       66.50       72.42     12.44 o 
   3   6  12     1547.80     1591.59     30.42 o 
   4   6  12       52.36       92.79     13.57 o 
   5   6  12     5182.93     4948.92     72.47 o 
   6   6  12      106.12      122.64     17.33 o 
   7   6  12       63.87       39.73     14.61 o 
   8   6  12      138.04      156.70     18.17 o 
   9   6  12     1079.38     1153.79     32.18 o 
  10   6  12       42.26       36.57     19.36 o 
  11   6  12      262.98      289.54     27.05 o 
  12   6  12      177.19      207.06     23.98 o 
  13   6  12        4.93       45.25     19.90 o 
  14   6  12       12.23       -7.22     20.24 o 
  15   6  12       48.61       78.82     24.87 o 
   1   7  12     4532.64     4431.30     71.56 o 
   2   7  12     1659.72     1707.93     43.47 o 
   3   7  12     7170.90     6993.34     97.73 o 
   4   7  12      180.16      232.67     20.22 o 
   5   7  12      275.41      278.13     28.08 o 
   6   7  12      548.85      551.23     22.64 o 
   7   7  12     2349.86     2327.17     46.02 o 
   8   7  12      113.17      110.95     18.23 o 
   9   7  12      125.81      123.18     18.92 o 
  10   7  12       34.73       40.85     17.42 o 
  11   7  12       81.53       85.74     21.07 o 
  12   7  12       11.18       31.70     20.33 o 
  13   7  12      109.36      100.50     23.20 o 
  14   7  12        1.49      -21.32     21.32 o 
  15   7  12       13.60       22.79     27.59 o 
   0   8  12     1352.28     1357.06     55.71 o 
   1   8  12    10177.48     9802.31    145.84 o 
   2   8  12      175.43      345.03     29.95 o 
   3   8  12     4641.86     4400.58     79.77 o 
   4   8  12      703.24      806.90     35.61 o 
   5   8  12     6397.08     6125.71    100.17 o 
   6   8  12      275.30      260.86     24.02 o 
   7   8  12      310.37      386.33     25.59 o 
   8   8  12      128.86      120.51     23.51 o 
   9   8  12     1442.92     1495.59     51.23 o 
  10   8  12       38.62       55.97     21.78 o 
  11   8  12        3.33       16.53     21.05 o 
  12   8  12       13.20       -1.23     21.28 o 
  13   8  12       74.75      115.11     32.01 o 
  14   8  12        4.77        3.30     23.66 o 
   1   9  12     2131.94     2139.15     61.35 o 
   2   9  12     1022.78      958.57     45.56 o 
   3   9  12     3933.31     3859.96     74.74 o 
   4   9  12      386.33      423.96     28.69 o 
   5   9  12       51.92       28.73     18.39 o 
   6   9  12      212.98      214.13     25.57 o 
   7   9  12     1853.29     1955.05     46.40 o 
   8   9  12      152.09      196.34     24.16 o 
   9   9  12      199.07      200.71     31.96 o 
  10   9  12        3.09      -15.01     22.05 o 
  11   9  12      204.95      278.32     33.93 o 
  12   9  12        8.51        9.13     28.95 o 
  13   9  12      112.07      133.63     33.10 o 
   0  10  12      543.73      573.74     50.94 o 
   1  10  12      602.20      605.95     34.40 o 
   2  10  12       71.63       44.36     21.28 o 
   3  10  12       93.17      153.25     25.35 o 
   4  10  12      187.60      178.82     25.56 o 
   5  10  12      653.27      692.82     32.59 o 
   6  10  12      165.30      203.67     22.99 o 
   7  10  12        1.52      -17.42     17.42 o 
   8  10  12        0.41      -18.35     18.35 o 
   9  10  12      269.55      226.77     25.25 o 
  10  10  12       52.42       47.70     25.32 o 
  11  10  12        4.91      -27.99     27.99 o 
  12  10  12        9.62        7.59     30.06 o 
   1  11  12     1226.90     1309.22     44.75 o 
   2  11  12       35.63       35.28     23.10 o 
   3  11  12     2923.86     2848.94     65.27 o 
   4  11  12       64.57       68.09     23.16 o 
   5  11  12        0.02      -20.02     20.02 o 
   6  11  12        2.48        9.24     23.25 o 
   7  11  12     1469.17     1491.65     43.12 o 
   8  11  12        7.81       -2.11     21.16 o 
   9  11  12      264.39      265.32     49.78 o 
  10  11  12        8.87       49.54     27.72 o 
  11  11  12      152.22      181.29     30.33 o 
   0  12  12      612.07      511.38     56.49 o 
   1  12  12       97.97       86.38     25.75 o 
   2  12  12        8.34       -0.12     27.03 o 
   3  12  12        9.93      -19.71     19.71 o 
   4  12  12      289.96      274.69     33.97 o 
   5  12  12       80.68       50.30     27.67 o 
   6  12  12       24.07      -30.62     30.62 o 
   7  12  12        4.33      -15.34     22.74 o 
   8  12  12       24.77        9.82     25.90 o 
   9  12  12       27.98        4.10     27.21 o 
  10  12  12        9.82      -27.58     27.58 o 
   1  13  12      314.97      340.73     39.08 o 
   2  13  12        0.52       -6.43     33.81 o 
   3  13  12      943.23     1105.76     60.87 o 
   4  13  12       16.77       19.33     28.63 o 
   5  13  12       22.14      -13.14     35.37 o 
   6  13  12       22.90       44.67     32.95 o 
   7  13  12      472.48      511.41     55.56 o 
   8  13  12        9.95      -31.73     31.73 o 
   0  14  12       12.57      -39.05     39.05 o 
   1  14  12        8.97       -4.17     27.09 o 
   2  14  12        9.40        7.34     28.39 o 
   3  14  12        2.85      -11.42     36.53 o 
   4  14  12       15.70      -58.87     59.36 o 
   5  14  12        9.25      -36.80     40.26 o 
   6  14  12       36.42      -17.74     49.30 o 
   1   1  13      524.05      602.10     15.75 o 
   2   1  13    25865.00    26591.09    228.72 o 
   3   1  13     2872.75     2803.28     31.02 o 
   4   1  13     7803.71     7846.73     70.52 o 
   5   1  13        9.74       12.27      9.19 o 
   6   1  13     3608.47     3277.11     45.88 o 
   7   1  13      878.91      804.05     21.89 o 
   8   1  13     6604.65     6305.12     81.50 o 
   9   1  13      193.05      212.70     16.48 o 
  10   1  13       13.75       23.02     13.12 o 
  11   1  13        0.62       -5.46     13.94 o 
  12   1  13     1140.36     1167.87     31.41 o 
  13   1  13      144.12      131.02     18.13 o 
  14   1  13      143.47      114.83     19.54 o 
  15   1  13        8.45       -3.91     17.82 o 
  16   1  13       49.05       55.61     23.70 o 
  17   1  13        5.37       21.34     89.38 o 
   0   2  13     1294.30     1129.02     46.35 o 
   1   2  13        4.80        6.24      7.03 o 
   2   2  13      420.92      449.06     13.48 o 
   3   2  13      852.94      916.92     17.19 o 
   4   2  13      135.42      131.36      8.75 o 
   5   2  13        1.38       19.19     13.05 o 
   6   2  13      939.84      940.81     30.22 o 
   7   2  13      351.46      348.49     17.25 o 
   8   2  13      125.15      131.24     15.11 o 
   9   2  13       46.52       51.82     14.17 o 
  10   2  13      182.58      198.56     17.63 o 
  11   2  13        1.23       22.72     13.97 o 
  12   2  13       97.45       67.87     16.46 o 
  13   2  13        1.43      -14.33     14.33 o 
  14   2  13        4.14      -12.80     15.24 o 
  15   2  13        7.34      -10.75     18.87 o 
  16   2  13       11.06       -2.75     20.88 o 
   1   3  13        3.94       26.06     11.29 o 
   2   3  13    28892.06    29243.21    276.06 o 
   3   3  13     2838.67     2768.68     34.34 o 
   4   3  13    11252.20    11368.40    127.42 o 
   5   3  13      381.37      459.55     15.27 o 
   6   3  13     3775.39     3715.72     58.53 o 
   7   3  13     1703.12     1695.00     33.01 o 
   8   3  13     8687.89     8525.46    105.47 o 
   9   3  13      466.15      534.87     22.31 o 
  10   3  13       12.17        2.79     12.52 o 
  11   3  13      113.48      114.99     16.61 o 
  12   3  13     1382.64     1313.33     33.34 o 
  13   3  13      237.54      246.53     22.50 o 
  14   3  13      125.57      107.66     19.09 o 
  15   3  13        2.69      -20.99     20.99 o 
  16   3  13       45.68       23.78     22.63 o 
   0   4  13     8245.90     8222.32    129.00 o 
   1   4  13       53.04       73.75      9.63 o 
   2   4  13      614.57      623.32     19.88 o 
   3   4  13      278.13      269.96     13.41 o 
   4   4  13     2846.54     2844.70     35.48 o 
   5   4  13      485.99      541.81     18.77 o 
   6   4  13     1753.72     1623.19     31.75 o 
   7   4  13      140.14      119.38     13.61 o 
   8   4  13       92.92       79.76     12.74 o 
   9   4  13      324.74      366.15     20.39 o 
  10   4  13      543.73      598.16     27.30 o 
  11   4  13       15.93       38.80     16.69 o 
  12   4  13        2.69      -12.08     16.14 o 
  13   4  13       10.16      -17.04     17.04 o 
  14   4  13       42.11       23.21     20.42 o 
  15   4  13       20.39       45.27     22.34 o 
  16   4  13        2.02       -1.18     24.32 o 
   1   5  13       12.39       52.72     16.52 o 
   2   5  13    13329.09    13169.76    139.65 o 
   3   5  13      514.26      655.02     19.31 o 
   4   5  13     3595.72     3367.03     46.36 o 
   5   5  13       43.99       29.12     14.19 o 
   6   5  13     1714.58     1631.71     39.46 o 
   7   5  13      238.33      280.83     18.99 o 
   8   5  13     2520.48     2505.42     47.43 o 
   9   5  13       83.80       84.50     15.97 o 
  10   5  13       38.67       33.83     19.08 o 
  11   5  13       47.25       50.01     18.99 o 
  12   5  13      323.59      394.92     28.16 o 
  13   5  13       52.87       48.93     21.07 o 
  14   5  13      150.76      155.45     24.91 o 
  15   5  13       15.18        1.46     20.93 o 
  16   5  13        4.87       36.74     24.39 o 
   0   6  13     4088.18     3866.63     90.54 o 
   1   6  13      587.52      652.56     26.95 o 
   2   6  13      706.81      684.92     27.42 o 
   3   6  13      144.34      125.36     13.16 o 
   4   6  13     1511.36     1401.95     29.10 o 
   5   6  13      623.98      725.73     25.57 o 
   6   6  13     1982.17     1847.84     38.65 o 
   7   6  13       50.26       38.24     14.60 o 
   8   6  13       34.33       51.63     16.06 o 
   9   6  13      134.40      133.99     18.83 o 
  10   6  13      502.92      558.95     30.29 o 
  11   6  13      199.53      185.36     23.06 o 
  12   6  13       19.45        6.48     19.03 o 
  13   6  13        0.43      -13.32     19.45 o 
  14   6  13       18.41        5.48     21.24 o 
  15   6  13       44.81       55.88     24.86 o 
   1   7  13     1906.21     1922.43     43.27 o 
   2   7  13     4490.85     4543.73     79.96 o 
   3   7  13     2751.45     2571.19     72.97 o 
   4   7  13     1093.56     1125.03     37.02 o 
   5   7  13      627.30      660.09     32.29 o 
   6   7  13      601.67      733.04     34.82 o 
   7   7  13      870.00      890.46     25.82 o 
   8   7  13     1253.56     1264.00     35.91 o 
   9   7  13      134.72      140.88     20.29 o 
  10   7  13       19.21        8.46     19.00 o 
  11   7  13       78.68       62.48     26.34 o 
  12   7  13      305.17      348.03     28.73 o 
  13   7  13        8.49       -9.70     22.22 o 
  14   7  13       50.83       51.43     24.54 o 
  15   7  13        2.51      -34.72     34.72 o 
   0   8  13    23236.75    21958.20    382.67 o 
   1   8  13      660.44      914.24     36.75 o 
   2   8  13      329.48      395.48     30.52 o 
   3   8  13        0.41       59.18     23.17 o 
   4   8  13    10977.09    10370.32    151.28 o 
   5   8  13      897.32     1050.09     38.35 o 
   6   8  13     1196.25     1115.61     35.11 o 
   7   8  13      206.26      214.83     22.51 o 
   8   8  13     1023.21     1089.50     34.39 o 
   9   8  13      225.80      243.94     26.77 o 
  10   8  13      462.11      481.01     32.16 o 
  11   8  13      133.81       50.04     42.61 o 
  12   8  13        0.28      -17.92     25.43 o 
  13   8  13       20.38       18.80     27.18 o 
  14   8  13       32.24       70.38     30.21 o 
   1   9  13      115.13       75.88     25.57 o 
   2   9  13      867.59      879.13     39.71 o 
   3   9  13       16.03      -19.48     19.48 o 
   4   9  13      360.60      462.55     52.23 o 
   5   9  13      254.15      239.33     22.97 o 
   6   9  13      306.61      336.37     24.77 o 
   7   9  13        8.87        3.02     20.20 o 
   8   9  13      383.22      429.86     37.60 o 
   9   9  13      163.66      138.59     20.40 o 
  10   9  13        0.27        7.14     23.02 o 
  11   9  13       11.21        6.27     26.27 o 
  12   9  13       61.05        6.70     28.69 o 
  13   9  13       25.55       -7.84     28.69 o 
   0  10  13      930.81     1020.10     55.36 o 
   1  10  13      421.68      462.52     31.83 o 
   2  10  13      376.32      457.21     47.40 o 
   3  10  13        4.63       29.56     23.69 o 
   4  10  13      345.69      386.43     30.18 o 
   5  10  13      327.94      355.87     26.43 o 
   6  10  13     1156.89     1077.12     52.18 o 
   7  10  13       66.41       36.55     20.62 o 
   8  10  13        0.12       -2.09     19.20 o 
   9  10  13       24.10        4.98     20.57 o 
  10  10  13      340.02      406.13     30.61 o 
  11  10  13       37.67       -2.72     29.39 o 
  12  10  13       42.01       17.50     31.05 o 
   1  11  13      135.61      100.23     25.81 o 
   2  11  13      355.24      366.33     32.62 o 
   3  11  13      168.22      247.89     27.33 o 
   4  11  13       44.17       39.81     22.41 o 
   5  11  13        9.67      -20.84     20.84 o 
   6  11  13       98.07      123.13     23.03 o 
   7  11  13       37.29       36.18     21.19 o 
   8  11  13      145.35       86.37     24.68 o 
   9  11  13        2.14      -15.37     21.05 o 
  10  11  13        0.20      -25.67     25.67 o 
  11  11  13        0.04      -32.85     32.85 o 
   0  12  13     1499.38     1418.99     63.30 o 
   1  12  13      230.77      240.12     30.19 o 
   2  12  13      165.62      157.59     27.38 o 
   3  12  13        0.10       -2.13     23.30 o 
   4  12  13      592.37      668.37     49.58 o 
   5  12  13      220.76      188.20     35.05 o 
   6  12  13      676.00      681.53     65.10 o 
   7  12  13      102.25       95.20     27.37 o 
   8  12  13        6.86      -26.31     26.31 o 
   9  12  13       35.68        0.76     36.86 o 
   1  13  13       10.60      -16.09     24.59 o 
   2  13  13        3.60      -24.51     24.51 o 
   3  13  13       17.27       19.12     28.43 o 
   4  13  13       15.79       -5.48     30.06 o 
   5  13  13        0.02      -30.58     30.58 o 
   6  13  13        6.14        3.69     31.58 o 
   7  13  13        5.03      -31.51     31.51 o 
   8  13  13       16.30      -21.08     29.41 o 
   0  14  13      156.69      147.83     42.60 o 
   1  14  13       12.72      -25.22     25.22 o 
   2  14  13       62.85       18.68     41.61 o 
   3  14  13        0.30      -36.90     36.90 o 
   4  14  13       60.36       38.21     42.60 o 
   5  14  13       21.53      -37.67     37.67 o 
   0   0  14    35832.93    37383.52    609.30 o 
   1   0  14     4491.91     4531.09     64.99 o 
   2   0  14     1026.89     1003.10     24.98 o 
   3   0  14      183.12      229.31     14.14 o 
   4   0  14    18988.21    19050.43    253.26 o 
   5   0  14     6000.27     6009.08     89.70 o 
   6   0  14     3681.18     3646.41     71.74 o 
   7   0  14      628.69      640.88     29.74 o 
   8   0  14     3627.40     3563.75     72.98 o 
   9   0  14      970.57     1047.09     37.88 o 
  10   0  14     1169.41     1141.52     39.76 o 
  11   0  14      956.27      880.84     36.68 o 
  12   0  14      202.22      166.14     27.18 o 
  13   0  14        9.02       -3.96     23.28 o 
  14   0  14       67.33       88.11     25.00 o 
  15   0  14      138.75       97.52     30.60 o 
  16   0  14        1.48       14.45     33.99 o 
   1   1  14        8.71       20.78      6.73 o 
   2   1  14     1619.69     1617.00     23.39 o 
   3   1  14      413.56      461.59     14.56 o 
   4   1  14     1389.62     1404.21     20.60 o 
   5   1  14      311.71      346.25     15.23 o 
   6   1  14      335.31      341.89     16.44 o 
   7   1  14      345.93      429.04     20.30 o 
   8   1  14      530.49      625.28     24.68 o 
   9   1  14       80.65       56.35     13.99 o 
  10   1  14        0.61      -11.91     11.91 o 
  11   1  14       74.97       61.64     15.49 o 
  12   1  14       16.89        4.55     14.73 o 
  13   1  14       13.25       17.71     15.55 o 
  14   1  14       12.33       -6.30     17.73 o 
  15   1  14        4.00      -13.45     20.98 o 
  16   1  14        0.67      -13.70     21.46 o 
   0   2  14    39807.20    40369.46    506.64 o 
   1   2  14     4526.14     4608.04     53.58 o 
   2   2  14     1122.97     1081.38     22.16 o 
   3   2  14      681.46      769.59     16.73 o 
   4   2  14    16404.17    16413.07    142.53 o 
   5   2  14     6146.27     6067.98     59.97 o 
   6   2  14     5322.57     5175.93     69.36 o 
   7   2  14        0.65        5.66     11.24 o 
   8   2  14     1135.03     1137.45     28.00 o 
   9   2  14     1070.45     1046.51     30.63 o 
  10   2  14     2400.32     2377.36     43.72 o 
  11   2  14      131.94      157.70     17.48 o 
  12   2  14        9.94        8.53     14.91 o 
  13   2  14       12.60       32.39     16.51 o 
  14   2  14      187.22      198.96     20.51 o 
  15   2  14       23.16        8.77     23.65 o 
  16   2  14       37.48       28.32     22.26 o 
   1   3  14      418.36      527.98     16.61 o 
   2   3  14     5088.92     4923.36     56.79 o 
   3   3  14       96.42      104.78      9.76 o 
   4   3  14     1530.88     1490.32     24.00 o 
   5   3  14       66.00       62.62      8.15 o 
   6   3  14      399.01      351.92     14.40 o 
   7   3  14       41.37       83.48     14.21 o 
   8   3  14      815.63      845.22     34.18 o 
   9   3  14       56.23       46.18     14.40 o 
  10   3  14       26.40       -6.12     13.65 o 
  11   3  14       11.90        0.47     14.45 o 
  12   3  14       69.91       56.72     18.42 o 
  13   3  14       32.50       42.87     20.72 o 
  14   3  14       26.97        3.42     19.18 o 
  15   3  14        0.34        6.02     21.29 o 
  16   3  14        0.42        6.21     22.24 o 
   0   4  14    21930.47    22235.07    319.96 o 
   1   4  14     4010.18     4160.33     52.94 o 
   2   4  14     1085.20     1066.03     22.46 o 
   3   4  14      586.77      619.73     17.01 o 
   4   4  14     9901.69     9863.30     96.50 o 
   5   4  14     3830.05     3681.96     43.76 o 
   6   4  14     5040.43     4768.04     63.66 o 
   7   4  14       85.88       97.53     13.48 o 
   8   4  14      775.79      822.43     26.90 o 
   9   4  14      566.01      563.25     27.31 o 
  10   4  14     2403.05     2294.16     47.61 o 
  11   4  14      305.57      333.28     23.71 o 
  12   4  14       11.78       17.72     17.18 o 
  13   4  14        5.97        4.64     17.30 o 
  14   4  14      252.85      266.00     25.32 o 
  15   4  14       61.83       56.00     22.60 o 
  16   4  14       25.82       29.60     23.45 o 
   1   5  14       16.08       18.63     11.75 o 
   2   5  14     6123.97     5925.47     77.05 o 
   3   5  14       60.39       81.76     19.95 o 
   4   5  14     1101.68     1060.54     24.14 o 
   5   5  14        0.75       -6.86     11.72 o 
   6   5  14      743.24      736.23     25.33 o 
   7   5  14       43.57       72.62     22.42 o 
   8   5  14      895.07      928.66     29.09 o 
   9   5  14       70.97       54.25     18.43 o 
  10   5  14       14.82        0.76     17.24 o 
  11   5  14        0.05        0.12     17.59 o 
  12   5  14      187.96      190.23     23.88 o 
  13   5  14       25.72       22.56     20.96 o 
  14   5  14       40.85       46.72     22.06 o 
  15   5  14        1.27      -14.86     24.50 o 
   0   6  14     5814.12     5370.12    115.55 o 
   1   6  14     1441.14     1385.51     36.02 o 
   2   6  14      665.64      639.48     26.04 o 
   3   6  14       83.76      100.80     17.68 o 
   4   6  14     3355.48     3425.27     48.67 o 
   5   6  14     1211.16     1199.01     31.57 o 
   6   6  14     2994.12     2930.65     52.57 o 
   7   6  14       78.13       69.01     14.24 o 
   8   6  14      618.86      725.61     27.32 o 
   9   6  14       55.78       64.22     17.36 o 
  10   6  14     1388.00     1402.77     42.40 o 
  11   6  14      118.02      154.43     28.76 o 
  12   6  14       12.19       -8.98     20.35 o 
  13   6  14        8.24       18.37     20.43 o 
  14   6  14      131.51      159.26     35.90 o 
  15   6  14       30.54       61.72     31.55 o 
   1   7  14     1059.61     1076.66     34.49 o 
   2   7  14     2584.03     2553.80     51.16 o 
   3   7  14     2596.46     2536.79     50.95 o 
   4   7  14     2636.18     2377.23     53.70 o 
   5   7  14       10.68      -10.69     16.95 o 
   6   7  14      469.03      508.95     29.89 o 
   7   7  14     1071.87     1085.09     33.62 o 
   8   7  14     2149.48     2173.70     46.20 o 
   9   7  14       95.85       93.64     19.36 o 
  10   7  14        4.38      -14.11     18.35 o 
  11   7  14       79.52       60.14     20.54 o 
  12   7  14      293.84      349.08     33.11 o 
  13   7  14       55.77       90.60     32.87 o 
  14   7  14       38.20        6.60     23.08 o 
   0   8  14     5815.24     5757.95    127.86 o 
   1   8  14      111.17      112.02     22.48 o 
   2   8  14       53.40       29.88     20.12 o 
   3   8  14      450.39      492.27     30.93 o 
   4   8  14     2563.47     2503.16     65.32 o 
   5   8  14      242.53      298.99     25.91 o 
   6   8  14      297.98      279.80     24.14 o 
   7   8  14     1012.41      930.54     32.95 o 
   8   8  14      155.01      232.14     23.55 o 
   9   8  14        6.77       -7.69     20.52 o 
  10   8  14      167.18      211.74     36.84 o 
  11   8  14      365.34      387.07     36.28 o 
  12   8  14        9.49      -22.75     25.78 o 
  13   8  14        2.40       -7.19     27.72 o 
   1   9  14      338.25      318.98     26.35 o 
   2   9  14     2872.15     2674.32     56.60 o 
   3   9  14      534.84      576.95     40.42 o 
   4   9  14      288.42      318.84     32.28 o 
   5   9  14       18.22        9.88     21.06 o 
   6   9  14      535.94      616.71     31.00 o 
   7   9  14       89.22       90.83     20.55 o 
   8   9  14      375.99      431.12     32.85 o 
   9   9  14        1.72      -17.68     17.68 o 
  10   9  14        6.12      -17.52     17.52 o 
  11   9  14        0.76       -8.08     26.78 o 
  12   9  14       81.49      144.68     31.87 o 
  13   9  14        0.75        5.82     34.41 o 
   0  10  14      573.50      578.21     47.35 o 
   1  10  14      682.70      711.57     34.93 o 
   2  10  14       31.43       19.45     22.51 o 
   3  10  14      116.03      118.75     28.06 o 
   4  10  14      240.36      230.48     30.92 o 
   5  10  14      355.63      389.77     30.42 o 
   6  10  14       84.27       31.87     19.52 o 
   7  10  14        4.90      -19.92     19.92 o 
   8  10  14       22.18       13.86     22.16 o 
   9  10  14       22.48      -20.52     20.52 o 
  10  10  14       15.94      -21.06     21.06 o 
  11  10  14       15.53       23.20     26.20 o 
  12  10  14        0.52      -49.63     49.63 o 
   1  11  14       43.46       31.79     22.42 o 
   2  11  14      875.83      934.53     47.04 o 
   3  11  14      273.74      264.52     33.18 o 
   4  11  14      318.92      353.07     30.34 o 
   5  11  14       74.66       59.35     29.98 o 
   6  11  14      172.07      201.27     28.56 o 
   7  11  14       86.54       80.94     21.98 o 
   8  11  14      421.33      476.36     32.67 o 
   9  11  14      118.19      117.97     31.93 o 
  10  11  14        4.39      -24.02     24.02 o 
   0  12  14       71.85      129.05     36.89 o 
   1  12  14       55.18      -19.14     26.42 o 
   2  12  14        1.96       -4.20     23.77 o 
   3  12  14       11.21       17.28     23.37 o 
   4  12  14       39.31       30.17     23.60 o 
   5  12  14      127.06       74.43     26.11 o 
   6  12  14        1.08      -27.84     27.84 o 
   7  12  14       64.70       54.05     30.67 o 
   8  12  14       15.43      -34.15     34.15 o 
   9  12  14       46.11       45.50     30.01 o 
   1  13  14        6.93      -14.24     24.28 o 
   2  13  14       17.33      -11.58     27.39 o 
   3  13  14       77.31       28.46     28.33 o 
   4  13  14      282.56      271.62     39.81 o 
   5  13  14       22.31       16.51     30.29 o 
   6  13  14        1.44       22.94     34.25 o 
   7  13  14       36.90       -9.59     35.48 o 
   0  14  14       10.68       53.01     38.70 o 
   1  14  14       70.40       58.46     36.70 o 
   2  14  14        1.74      -55.80     55.80 o 
   3  14  14       58.73       -2.80     37.29 o 
   4  14  14        7.73       11.55     40.52 o 
   1   1  15    29553.00    30954.30    265.94 o 
   2   1  15      656.23      742.88     20.67 o 
   3   1  15    42047.57    43183.72    384.35 o 
   4   1  15        0.20       58.13      8.89 o 
   5   1  15     1751.07     1891.93     28.67 o 
   6   1  15      835.93      841.21     19.50 o 
   7   1  15    12545.64    12421.23    137.44 o 
   8   1  15        0.71       26.04     12.74 o 
   9   1  15      492.58      494.47     22.07 o 
  10   1  15       24.96        6.24     13.40 o 
  11   1  15      718.22      755.02     26.25 o 
  12   1  15        9.40       -9.11     14.61 o 
  13   1  15      244.02      269.69     22.02 o 
  14   1  15        6.94      -10.53     16.89 o 
  15   1  15        5.81      -18.65     18.65 o 
  16   1  15        0.91      -21.44     21.44 o 
   0   2  15       32.67        3.16     15.49 o 
   1   2  15     2087.53     2122.09     47.20 o 
   2   2  15        4.15       -5.11      7.71 o 
   3   2  15      413.12      478.63     15.97 o 
   4   2  15      112.56       95.52     10.85 o 
   5   2  15     1159.43     1160.34     27.94 o 
   6   2  15        5.85       -6.68     10.61 o 
   7   2  15       66.61       64.83     13.23 o 
   8   2  15       41.67       36.09     17.68 o 
   9   2  15      222.56      261.75     18.56 o 
  10   2  15       31.11       73.98     15.92 o 
  11   2  15      126.27      110.73     16.39 o 
  12   2  15        0.10       -2.21     14.70 o 
  13   2  15       14.11        8.74     16.23 o 
  14   2  15        4.92       11.29     17.87 o 
  15   2  15       32.83       18.72     18.71 o 
  16   2  15        0.76        9.57     23.06 o 
   1   3  15     6459.40     6564.26     81.94 o 
   2   3  15       14.15       17.21      9.06 o 
   3   3  15    18722.23    18359.94    197.67 o 
   4   3  15      174.82      190.08     11.34 o 
   5   3  15      188.07      170.23     11.64 o 
   6   3  15      235.18      316.13     14.54 o 
   7   3  15     7578.04     7223.63     92.70 o 
   8   3  15       73.40       61.14     14.39 o 
   9   3  15     1505.78     1494.83     33.66 o 
  10   3  15       23.50       12.87     14.60 o 
  11   3  15      580.46      665.52     27.17 o 
  12   3  15       45.14       35.13     17.82 o 
  13   3  15      435.76      472.62     28.28 o 
  14   3  15        0.01      -20.98     20.98 o 
  15   3  15        0.00      -16.22     20.80 o 
  16   3  15        9.83       14.90     23.08 o 
   0   4  15      444.74      607.42     45.02 o 
   1   4  15     3607.52     3459.31     46.86 o 
   2   4  15       29.63       21.54      9.62 o 
   3   4  15      335.32      355.63     17.18 o 
   4   4  15      610.05      656.51     17.27 o 
   5   4  15     3100.04     2949.10     41.32 o 
   6   4  15      168.74      196.35     13.52 o 
   7   4  15      118.86      110.17     17.99 o 
   8   4  15      239.85      214.68     17.16 o 
   9   4  15      521.13      552.59     27.13 o 
  10   4  15       91.74      126.43     19.64 o 
  11   4  15      120.54      137.52     20.29 o 
  12   4  15        9.79      -18.62     18.62 o 
  13   4  15        7.15      -16.92     18.39 o 
  14   4  15        5.81        9.47     19.54 o 
  15   4  15       29.46       42.36     22.76 o 
   1   5  15     5875.47     5623.40     74.56 o 
   2   5  15        6.79       11.43     11.88 o 
   3   5  15    11021.61    10820.45    128.93 o 
   4   5  15       44.15       58.23     12.09 o 
   5   5  15        0.88        3.29     12.38 o 
   6   5  15        5.23      -15.39     15.39 o 
   7   5  15     3844.46     3926.19     64.51 o 
   8   5  15        1.16        6.95     14.84 o 
   9   5  15      875.10      851.36     32.61 o 
  10   5  15       15.90        1.62     18.48 o 
  11   5  15      410.88      429.30     29.42 o 
  12   5  15        5.49      -18.58     18.58 o 
  13   5  15      332.56      376.53     44.85 o 
  14   5  15        1.17       -1.12     21.97 o 
  15   5  15       11.50       14.58     23.02 o 
   0   6  15      611.20      669.28     39.58 o 
   1   6  15     3470.26     3221.31     57.53 o 
   2   6  15       48.78       61.03     16.35 o 
   3   6  15       53.50       58.05     16.02 o 
   4   6  15      310.09      332.76     22.75 o 
   5   6  15     3091.16     2966.30     49.58 o 
   6   6  15      186.40      235.93     25.49 o 
   7   6  15     1234.77     1089.93     64.63 o 
   8   6  15       14.61       20.01     12.73 o 
   9   6  15      620.82      668.24     31.89 o 
  10   6  15      106.09      142.71     22.39 o 
  11   6  15      874.05      892.61     37.70 o 
  12   6  15        1.99       12.48     20.53 o 
  13   6  15       28.28       40.40     23.19 o 
  14   6  15       14.97       64.26     23.59 o 
   1   7  15      236.04      319.54     24.38 o 
   2   7  15       99.57      119.37     19.86 o 
   3   7  15     2818.93     2804.81     54.12 o 
   4   7  15      343.10      401.48     28.93 o 
   5   7  15      815.65      815.02     35.46 o 
   6   7  15       25.69       19.19     18.69 o 
   7   7  15     1739.75     1657.16     41.55 o 
   8   7  15      109.53      146.37     20.54 o 
   9   7  15     1252.31     1250.92     59.41 o 
  10   7  15        1.71      -18.95     18.95 o 
  11   7  15      157.93      199.64     30.74 o 
  12   7  15       24.88       32.70     25.56 o 
  13   7  15      376.33      442.11     44.38 o 
  14   7  15        0.09      -14.19     24.10 o 
   0   8  15     1543.69     1575.25     59.80 o 
   1   8  15     1497.24     1532.16     41.78 o 
   2   8  15       91.17      109.76     20.99 o 
   3   8  15       60.67       68.84     27.34 o 
   4   8  15      867.39      937.97     39.21 o 
   5   8  15     1539.15     1540.12     45.18 o 
   6   8  15      152.87      192.60     24.26 o 
   7   8  15      180.34      200.99     22.49 o 
   8   8  15      160.27      145.42     21.26 o 
   9   8  15      271.08      305.40     25.70 o 
  10   8  15       18.79       37.91     24.65 o 
  11   8  15      118.14      111.59     29.68 o 
  12   8  15       13.31       -5.80     26.63 o 
  13   8  15        0.82      -19.49     32.41 o 
   1   9  15      825.89      855.08     36.23 o 
   2   9  15       20.73       27.57     20.33 o 
   3   9  15      952.60     1013.43     42.50 o 
   4   9  15       20.69       17.94     21.54 o 
   5   9  15      111.51      101.39     26.02 o 
   6   9  15       56.87       54.53     18.86 o 
   7   9  15      373.30      420.00     31.46 o 
   8   9  15       83.82       59.89     21.45 o 
   9   9  15       50.18       19.07     19.94 o 
  10   9  15       18.99        1.18     22.84 o 
  11   9  15       31.73       14.75     22.80 o 
  12   9  15       33.56       26.71     29.95 o 
   0  10  15      433.85      387.83     42.60 o 
   1  10  15     2763.02     2556.84     57.80 o 
   2  10  15       14.46       26.23     20.45 o 
   3  10  15      622.47      673.43     42.59 o 
   4  10  15      131.04      158.86     29.72 o 
   5  10  15     1899.44     1814.76     52.79 o 
   6  10  15       29.17       13.53     20.30 o 
   7  10  15       41.63      -21.46     21.46 o 
   8  10  15        0.09      -19.40     19.40 o 
   9  10  15      287.17      336.67     29.37 o 
  10  10  15       11.19        5.99     22.11 o 
  11  10  15      167.49      149.40     30.30 o 
   1  11  15       67.73       67.85     23.32 o 
   2  11  15        2.57      -22.40     22.40 o 
   3  11  15      102.69       69.90     29.78 o 
   4  11  15        0.70      -22.08     22.08 o 
   5  11  15       36.88      -21.15     21.15 o 
   6  11  15        2.96      -20.21     20.21 o 
   7  11  15      117.79       57.20     23.03 o 
   8  11  15       14.63        8.71     22.90 o 
   9  11  15        0.33      -21.61     21.61 o 
  10  11  15        6.24      -11.08     23.91 o 
   0  12  15       28.73       21.63     33.64 o 
   1  12  15     1276.81     1330.05     63.74 o 
   2  12  15       12.01      -15.45     25.23 o 
   3  12  15       94.09       39.51     35.67 o 
   4  12  15       21.74       53.95     26.79 o 
   5  12  15     1308.79     1338.70     50.06 o 
   6  12  15       27.74       31.31     26.31 o 
   7  12  15      147.63      166.19     37.49 o 
   8  12  15        7.77       -4.47     27.30 o 
   1  13  15        2.98      -32.66     32.66 o 
   2  13  15      119.69       83.89     30.00 o 
   3  13  15        3.71      -28.60     30.64 o 
   4  13  15       83.57       48.79     34.07 o 
   5  13  15        1.10      -30.94     30.94 o 
   6  13  15       30.89      -32.72     32.72 o 
   0  14  15        0.93       11.66     42.76 o 
   1  14  15      403.18      497.12     50.45 o 
   2  14  15        0.00      -21.76     32.43 o 
   3  14  15       57.73       81.81     37.50 o 
   0   0  16    15867.18    15417.27    266.77 o 
   1   0  16    10931.90    10470.21    144.55 o 
   2   0  16     1081.72     1099.68     27.56 o 
   3   0  16     2502.03     2583.22     71.32 o 
   4   0  16    10442.56    10479.14    144.03 o 
   5   0  16     5442.26     5531.21     85.91 o 
   6   0  16     1995.12     1865.52     68.55 o 
   7   0  16       79.62       55.00     21.92 o 
   8   0  16     1580.98     1655.71     46.75 o 
   9   0  16      495.16      565.67     31.50 o 
  10   0  16      222.78      197.76     24.39 o 
  11   0  16      141.47      151.42     26.76 o 
  12   0  16        0.29      -22.21     22.21 o 
  13   0  16        5.68      -22.27     22.27 o 
  14   0  16        1.62      -24.13     24.13 o 
  15   0  16       11.52       10.78     28.57 o 
  16   0  16       23.40       75.20     32.67 o 
   1   1  16      817.95      809.65     19.00 o 
   2   1  16      278.08      249.38     15.69 o 
   3   1  16      590.88      572.85     16.55 o 
   4   1  16      850.95      787.31     17.68 o 
   5   1  16      227.82      208.91     12.49 o 
   6   1  16       15.18       -2.19      9.15 o 
   7   1  16       66.92       78.31     12.67 o 
   8   1  16      514.86      618.17     23.70 o 
   9   1  16        8.45       22.08     13.49 o 
  10   1  16       43.55        6.09     13.93 o 
  11   1  16        0.05       -7.42     13.28 o 
  12   1  16       31.66       33.60     16.87 o 
  13   1  16        3.62       -8.15     16.00 o 
  14   1  16       57.64       49.87     19.58 o 
  15   1  16        1.51        0.10     19.82 o 
  16   1  16        0.99      -22.19     22.19 o 
   0   2  16    27975.00    28454.68    364.43 o 
   1   2  16    16143.81    16187.43    160.43 o 
   2   2  16     1524.32     1553.26     27.19 o 
   3   2  16     4241.33     4299.41     52.87 o 
   4   2  16    13375.40    13526.66    128.65 o 
   5   2  16    11112.98    11194.45    113.56 o 
   6   2  16     4856.16     4502.04     54.83 o 
   7   2  16        2.81       10.62     10.08 o 
   8   2  16      700.33      769.12     44.62 o 
   9   2  16     2448.51     2509.33     45.35 o 
  10   2  16     1975.51     1880.74     39.46 o 
  11   2  16      145.00      148.84     18.20 o 
  12   2  16       99.91      136.19     18.58 o 
  13   2  16      117.66      123.03     19.33 o 
  14   2  16      195.97      172.95     21.56 o 
  15   2  16       31.33       23.86     21.90 o 
   1   3  16      136.45      114.10     11.59 o 
   2   3  16     1332.52     1322.81     26.15 o 
   3   3  16     1060.76      953.40     21.40 o 
   4   3  16       15.64       -0.03      8.43 o 
   5   3  16      190.40      151.10     12.52 o 
   6   3  16      360.11      381.89     19.07 o 
   7   3  16      623.08      667.89     20.95 o 
   8   3  16      134.84      165.88     17.12 o 
   9   3  16      240.00      259.66     19.95 o 
  10   3  16        4.09      -14.09     14.09 o 
  11   3  16      107.20      121.85     19.38 o 
  12   3  16       50.28       47.54     19.05 o 
  13   3  16       60.80       38.74     19.19 o 
  14   3  16       26.67       59.62     20.42 o 
  15   3  16        6.11        4.82     21.10 o 
   0   4  16     8370.93     8158.87    132.13 o 
   1   4  16     4408.64     4380.89     56.97 o 
   2   4  16     1310.90     1333.07     26.40 o 
   3   4  16      595.02      654.39     22.42 o 
   4   4  16     4391.79     4243.04     50.00 o 
   5   4  16     4292.01     4237.36     61.52 o 
   6   4  16     3706.81     3584.41     55.51 o 
   7   4  16      284.34      280.40     24.47 o 
   8   4  16      236.55      279.93     21.60 o 
   9   4  16     1316.18     1295.09     36.23 o 
  10   4  16     1211.05     1241.39     36.19 o 
  11   4  16      360.01      368.92     25.68 o 
  12   4  16       62.03       48.39     19.24 o 
  13   4  16       91.41       57.44     19.91 o 
  14   4  16      102.10      117.29     23.02 o 
  15   4  16       68.98       57.68     25.76 o 
   1   5  16     1317.12     1303.61     29.45 o 
   2   5  16      950.21     1024.56     26.63 o 
   3   5  16     3040.57     2831.91     46.63 o 
   4   5  16      262.08      265.22     18.00 o 
   5   5  16        0.04      -12.75     12.75 o 
   6   5  16      229.93      254.66     20.55 o 
   7   5  16     1332.64     1313.97     34.72 o 
   8   5  16      376.84      435.05     20.71 o 
   9   5  16      196.69      243.06     23.82 o 
  10   5  16       27.03       -8.55     19.00 o 
  11   5  16      127.49      158.94     24.03 o 
  12   5  16      116.56      131.52     25.34 o 
  13   5  16       89.52       87.65     24.00 o 
  14   5  16       56.64       54.89     22.50 o 
  15   5  16        0.20       20.12     24.40 o 
   0   6  16     5994.26     6030.56    127.99 o 
   1   6  16     2349.88     2258.72     47.26 o 
   2   6  16      848.70      864.57     42.69 o 
   3   6  16      301.65      368.15     23.08 o 
   4   6  16     3462.78     3305.85     67.58 o 
   5   6  16     2598.37     2495.53     50.69 o 
   6   6  16     2597.19     2414.42     47.84 o 
   7   6  16      261.88      237.51     21.59 o 
   8   6  16      534.78      580.80     25.54 o 
   9   6  16      952.33     1019.51     37.09 o 
  10   6  16      977.52      980.55     45.95 o 
  11   6  16      413.18      408.86     29.97 o 
  12   6  16        8.16       30.90     21.94 o 
  13   6  16       81.52      119.45     24.46 o 
  14   6  16      111.04      138.69     32.66 o 
   1   7  16      889.52      994.65     51.44 o 
   2   7  16      101.04      131.88     20.43 o 
   3   7  16     2071.36     1838.24     43.10 o 
   4   7  16     1663.39     1601.33     45.98 o 
   5   7  16        6.58       12.26     17.79 o 
   6   7  16        2.03       -5.55     19.70 o 
   7   7  16     1291.87     1291.02     52.71 o 
   8   7  16     1320.74     1306.77     38.37 o 
   9   7  16      135.83      162.71     24.14 o 
  10   7  16       79.22       70.73     26.16 o 
  11   7  16      215.08      257.69     33.05 o 
  12   7  16      200.60      235.30     46.76 o 
  13   7  16       74.68       80.58     29.94 o 
   0   8  16     4009.58     3832.67     97.99 o 
   1   8  16       27.89       16.36     19.15 o 
   2   8  16      224.79      252.23     23.81 o 
   3   8  16      148.40      111.21     23.91 o 
   4   8  16     1551.27     1532.96     47.29 o 
   5   8  16       11.39       -2.26     18.47 o 
   6   8  16      587.14      651.57     36.92 o 
   7   8  16      258.77      215.28     23.05 o 
   8   8  16       18.21       22.01     18.61 o 
   9   8  16       41.49       91.51     34.13 o 
  10   8  16      187.28      219.11     27.32 o 
  11   8  16      147.05       71.20     28.87 o 
  12   8  16       45.75       20.13     27.97 o 
  13   8  16        7.08        5.43     28.82 o 
   1   9  16      932.85     1011.55     38.69 o 
   2   9  16     1959.26     1959.72     48.63 o 
   3   9  16     1154.69     1169.87     44.44 o 
   4   9  16      438.62      503.41     34.62 o 
   5   9  16      116.20       69.25     28.18 o 
   6   9  16      157.82      185.98     24.07 o 
   7   9  16      420.93      515.28     30.14 o 
   8   9  16      301.44      314.48     27.67 o 
   9   9  16       31.42       27.16     21.34 o 
  10   9  16       51.00       35.63     28.05 o 
  11   9  16       17.54      -13.26     23.62 o 
  12   9  16       43.30       37.23     24.34 o 
   0  10  16      913.18     1029.50     58.12 o 
   1  10  16      239.76      270.86     27.20 o 
   2  10  16      154.45      124.87     26.48 o 
   3  10  16      192.39      155.54     27.35 o 
   4  10  16      359.82      444.96     35.45 o 
   5  10  16      149.05      155.00     30.03 o 
   6  10  16      381.79      431.61     33.01 o 
   7  10  16       69.60       39.37     21.30 o 
   8  10  16       10.49      -20.92     20.92 o 
   9  10  16       46.39       62.32     23.45 o 
  10  10  16       92.20       78.33     27.71 o 
  11  10  16        9.74      -17.43     25.16 o 
   1  11  16      151.31      188.08     26.26 o 
   2  11  16      735.90      766.01     42.63 o 
   3  11  16      554.56      654.29     41.12 o 
   4  11  16      351.39      380.34     34.59 o 
   5  11  16       10.72       -9.34     22.75 o 
   6  11  16       74.87      145.53     27.39 o 
   7  11  16      332.31      390.64     35.65 o 
   8  11  16      239.65      258.62     30.23 o 
   9  11  16       71.61       23.62     25.03 o 
   0  12  16      245.32      196.06     41.48 o 
   1  12  16        2.39      -24.57     24.57 o 
   2  12  16       37.26        0.70     27.68 o 
   3  12  16        5.63       10.51     27.17 o 
   4  12  16      120.84      129.36     27.13 o 
   5  12  16       21.96        1.55     29.45 o 
   6  12  16      114.18      126.16     30.27 o 
   7  12  16       11.54      -20.28     27.53 o 
   8  12  16       13.80       -0.84     33.40 o 
   1  13  16      308.08      331.18     49.42 o 
   2  13  16     1102.77     1166.70     48.52 o 
   3  13  16      445.68      494.70     43.14 o 
   4  13  16      141.30      102.83     32.25 o 
   5  13  16       11.88        3.68     33.19 o 
   1   1  17      364.36      392.41     17.07 o 
   2   1  17    12014.31    12123.62    113.15 o 
   3   1  17       73.90       72.90     11.14 o 
   4   1  17     2957.70     2913.84     41.15 o 
   5   1  17        5.51       25.86      9.93 o 
   6   1  17     1748.70     1663.66     28.41 o 
   7   1  17       14.60        5.69     10.44 o 
   8   1  17     2794.20     2649.80     46.50 o 
   9   1  17       83.94       77.74     15.31 o 
  10   1  17       60.68       56.48     15.88 o 
  11   1  17       31.97       15.32     14.94 o 
  12   1  17      525.08      632.80     28.16 o 
  13   1  17        7.74      -16.14     16.14 o 
  14   1  17      197.37      185.60     23.38 o 
  15   1  17       21.24       -3.01     20.68 o 
   0   2  17     1706.27     1699.92     64.31 o 
   1   2  17      430.81      501.24     17.29 o 
   2   2  17      199.57      178.39     12.46 o 
   3   2  17      209.45      246.31     13.89 o 
   4   2  17      433.89      440.78     17.69 o 
   5   2  17        3.33       -2.16     10.28 o 
   6   2  17      629.47      655.47     19.93 o 
   7   2  17       13.78       -9.84      9.84 o 
   8   2  17       18.73       17.95     11.62 o 
   9   2  17      150.24      133.14     17.36 o 
  10   2  17      228.29      232.61     19.84 o 
  11   2  17       12.56       -1.54     15.32 o 
  12   2  17       70.01       49.06     17.60 o 
  13   2  17       43.98       45.92     18.55 o 
  14   2  17       23.10       31.59     20.42 o 
  15   2  17        3.04       26.29     22.43 o 
   1   3  17      391.23      482.60     19.32 o 
   2   3  17    12775.56    12774.01    130.99 o 
   3   3  17     1312.83     1281.10     25.34 o 
   4   3  17     6122.20     5826.63     83.21 o 
   5   3  17      105.97      143.22     14.30 o 
   6   3  17     2256.47     2193.92     34.77 o 
   7   3  17      757.73      809.43     21.91 o 
   8   3  17     5183.45     4985.04     66.69 o 
   9   3  17      166.15      158.90     18.24 o 
  10   3  17        0.73      -15.25     15.25 o 
  11   3  17       94.82      107.40     19.57 o 
  12   3  17      931.26      953.87     34.60 o 
  13   3  17       21.31       27.40     19.13 o 
  14   3  17       90.71       51.61     20.82 o 
  15   3  17        0.04      -20.88     20.88 o 
   0   4  17     3822.99     3958.95    114.33 o 
   1   4  17        0.16      -10.17     10.84 o 
   2   4  17      616.56      595.52     31.97 o 
   3   4  17      295.17      308.20     16.40 o 
   4   4  17     1440.44     1426.88     32.62 o 
   5   4  17        2.29       12.60     12.92 o 
   6   4  17     1786.87     1650.90     35.16 o 
   7   4  17      109.67       95.76     19.32 o 
   8   4  17       32.20       18.83     15.02 o 
   9   4  17       23.23       29.91     16.20 o 
  10   4  17      519.05      615.01     30.67 o 
  11   4  17        5.77      -16.42     16.42 o 
  12   4  17       20.17      -17.24     17.24 o 
  13   4  17       15.69       20.54     19.78 o 
  14   4  17       29.67       34.12     20.66 o 
  15   4  17        3.76        5.32     23.09 o 
   1   5  17      836.40      827.90     29.01 o 
   2   5  17     7604.94     7482.41     96.29 o 
   3   5  17      778.31      792.10     25.32 o 
   4   5  17     2565.54     2473.79     48.42 o 
   5   5  17       13.18       -2.00     13.58 o 
   6   5  17     1126.29     1144.77     32.32 o 
   7   5  17      285.95      318.48     21.91 o 
   8   5  17     2348.39     2260.77     47.39 o 
   9   5  17       79.05       45.14     16.84 o 
  10   5  17       13.43      -11.57     19.01 o 
  11   5  17       73.85       60.46     22.07 o 
  12   5  17      522.65      523.13     32.96 o 
  13   5  17       11.69       16.83     22.33 o 
  14   5  17       68.46       49.13     24.37 o 
   0   6  17     6373.13     6243.52    132.93 o 
   1   6  17       46.49       19.16     16.36 o 
   2   6  17      533.65      595.94     29.02 o 
   3   6  17        6.45        6.88     19.06 o 
   4   6  17     2588.42     2491.65     58.30 o 
   5   6  17        0.01       11.52     17.31 o 
   6   6  17     1699.38     1527.38     43.47 o 
   7   6  17      179.08      200.65     21.41 o 
   8   6  17      100.26       81.31     17.83 o 
   9   6  17       13.23       17.03     17.43 o 
  10   6  17      610.56      683.45     34.84 o 
  11   6  17       86.06       81.08     23.03 o 
  12   6  17       15.58       -1.31     21.26 o 
  13   6  17        3.74       19.37     23.36 o 
  14   6  17       57.51       46.14     25.35 o 
   1   7  17     1919.38     1742.79     42.47 o 
   2   7  17     2213.34     2141.07     47.53 o 
   3   7  17     2813.56     2382.47     57.58 o 
   4   7  17      996.25     1034.04     40.53 o 
   5   7  17      339.87      426.41     26.74 o 
   6   7  17      394.40      433.73     29.91 o 
   7   7  17     1318.33     1214.34     40.89 o 
   8   7  17      997.62     1048.89     36.19 o 
   9   7  17       10.95       -7.86     19.97 o 
  10   7  17        3.72        5.10     24.06 o 
  11   7  17      125.01       98.97     28.77 o 
  12   7  17      246.00      285.30     33.89 o 
  13   7  17        0.58       -2.44     37.10 o 
   0   8  17     5274.07     4827.45    115.23 o 
   1   8  17      479.87      530.46     30.14 o 
   2   8  17      468.71      568.27     34.65 o 
   3   8  17      478.41      491.99     33.57 o 
   4   8  17     2093.01     2006.61     54.07 o 
   5   8  17       76.29       78.76     22.65 o 
   6   8  17     1444.32     1424.34     52.06 o 
   7   8  17      157.87      167.44     21.87 o 
   8   8  17       40.53       69.06     19.94 o 
   9   8  17        0.02      -12.83     24.15 o 
  10   8  17      461.81      420.82     33.21 o 
  11   8  17       24.20       38.01     24.02 o 
  12   8  17       44.21        3.54     25.16 o 
   1   9  17       37.92        6.28     20.26 o 
   2   9  17      588.00      660.13     40.78 o 
   3   9  17       12.62       -1.24     21.22 o 
   4   9  17      208.05      186.61     28.08 o 
   5   9  17        1.93      -20.19     20.19 o 
   6   9  17      139.27      124.57     29.33 o 
   7   9  17        0.56        3.74     18.51 o 
   8   9  17      254.29      275.83     26.02 o 
   9   9  17        7.94      -19.45     19.45 o 
  10   9  17        0.09      -16.05     25.53 o 
  11   9  17        2.29       10.59     25.06 o 
   0  10  17     1623.79     1636.27     66.44 o 
   1  10  17        0.98       12.84     20.53 o 
   2  10  17      229.16      243.72     30.50 o 
   3  10  17       32.81       19.46     22.95 o 
   4  10  17      661.37      717.38     41.16 o 
   5  10  17       17.83       -7.47     24.57 o 
   6  10  17      798.79      864.59     42.93 o 
   7  10  17       11.44        8.74     20.51 o 
   8  10  17       14.50      -16.07     20.83 o 
   9  10  17        6.72      -21.62     21.62 o 
  10  10  17      318.95      299.73     35.53 o 
   1  11  17        0.23      -23.68     23.68 o 
   2  11  17       45.40       43.57     26.77 o 
   3  11  17       18.93        5.25     26.97 o 
   4  11  17       21.84      -10.99     25.55 o 
   5  11  17        6.31      -21.84     21.84 o 
   6  11  17       17.94       -3.43     24.49 o 
   7  11  17       31.91      -16.59     25.41 o 
   8  11  17       30.20       24.95     24.10 o 
   9  11  17        5.83      -24.88     24.88 o 
   0  12  17     1440.69     1437.62     70.48 o 
   1  12  17        0.04      -33.52     33.52 o 
   2  12  17       66.13        4.96     28.33 o 
   3  12  17        2.69       -1.98     32.56 o 
   4  12  17      808.86      945.56     44.70 o 
   5  12  17        1.50       21.56     25.43 o 
   6  12  17      243.90      282.02     34.80 o 
   7  12  17       10.03       23.76     28.22 o 
   1  13  17       87.63       69.21     33.13 o 
   2  13  17        6.51       37.66     31.92 o 
   3  13  17      121.11       90.08     29.12 o 
   4  13  17        2.96      -28.34     29.95 o 
   0   0  18     7459.31     6928.72    136.08 o 
   1   0  18    12805.81    12167.08    154.61 o 
   2   0  18      270.64      306.04     18.70 o 
   3   0  18     1471.52     1436.85     32.90 o 
   4   0  18     2422.86     2436.89     62.34 o 
   5   0  18     9321.89     8959.92    138.30 o 
   6   0  18     1808.76     1696.04     41.10 o 
   7   0  18     1222.93     1126.39     34.31 o 
   8   0  18       13.18       16.91     16.54 o 
   9   0  18      869.37      922.57     40.57 o 
  10   0  18     1312.29     1203.85     43.46 o 
  11   0  18     1914.92     1950.13     63.34 o 
  12   0  18       82.53       70.18     27.12 o 
  13   0  18       10.11       11.05     26.76 o 
  14   0  18      203.09      193.03     34.56 o 
  15   0  18      383.46      407.13     42.39 o 
   1   1  18      914.07      885.37     19.17 o 
   2   1  18     3536.72     3416.85     43.21 o 
   3   1  18      404.27      442.13     17.59 o 
   4   1  18       13.75        3.72      9.89 o 
   5   1  18      442.37      457.78     18.82 o 
   6   1  18     2268.52     2269.56     34.50 o 
   7   1  18       96.25       84.42     12.71 o 
   8   1  18        0.42       -7.98     11.32 o 
   9   1  18        2.65       -0.92     14.11 o 
  10   1  18      441.02      492.12     24.67 o 
  11   1  18       23.00       11.21     16.33 o 
  12   1  18        6.72       12.46     16.69 o 
  13   1  18       24.71       21.95     18.91 o 
  14   1  18        9.14       -0.49     19.49 o 
  15   1  18        4.65        8.38     21.86 o 
   0   2  18     3588.38     3480.92     62.34 o 
   1   2  18     3806.24     3857.92     50.04 o 
   2   2  18      420.77      435.84     21.89 o 
   3   2  18      182.21      183.48     13.43 o 
   4   2  18     2167.28     2130.06     36.09 o 
   5   2  18     7147.22     6884.92     83.09 o 
   6   2  18     1570.90     1511.87     28.68 o 
   7   2  18     2634.70     2555.41     39.20 o 
   8   2  18      572.61      654.01     22.06 o 
   9   2  18     1602.02     1619.10     33.76 o 
  10   2  18      599.34      643.82     27.68 o 
  11   2  18     1575.58     1523.87     42.93 o 
  12   2  18       38.75       46.69     19.42 o 
  13   2  18       26.27       16.59     19.61 o 
  14   2  18       60.41       80.35     21.49 o 
  15   2  18      238.26      241.42     28.45 o 
   1   3  18      662.58      642.36     24.43 o 
   2   3  18      939.92      979.38     24.35 o 
   3   3  18     1190.67     1147.90     24.85 o 
   4   3  18     1722.35     1570.72     33.26 o 
   5   3  18      198.08      198.06     16.35 o 
   6   3  18       77.17       34.24     11.60 o 
   7   3  18      694.72      759.39     22.83 o 
   8   3  18     1075.82     1021.37     25.21 o 
   9   3  18        2.78        0.69     13.96 o 
  10   3  18        5.88      -16.60     16.60 o 
  11   3  18       50.32       15.60     18.61 o 
  12   3  18      181.27      160.67     22.55 o 
  13   3  18        4.05      -18.19     18.19 o 
  14   3  18        7.81       -5.49     19.70 o 
  15   3  18        2.18      -53.44     53.44 o 
   0   4  18     4630.07     4415.90     84.04 o 
   1   4  18    10833.24    10437.03    117.35 o 
   2   4  18       42.98       87.15     14.62 o 
   3   4  18     2707.58     2622.77     51.23 o 
   4   4  18     2055.15     2103.63     41.52 o 
   5   4  18     8354.12     8008.01    102.13 o 
   6   4  18      347.87      406.40     21.43 o 
   7   4  18       19.76        8.11     14.21 o 
   8   4  18      169.25      209.88     18.38 o 
   9   4  18     1540.01     1595.89     37.63 o 
  10   4  18      232.49      276.25     23.58 o 
  11   4  18      374.25      411.85     26.53 o 
  12   4  18        1.97      -18.25     18.25 o 
  13   4  18       50.29       31.54     20.80 o 
  14   4  18       24.82        9.91     20.73 o 
   1   5  18      906.08      947.48     33.01 o 
   2   5  18     2204.69     2177.35     46.29 o 
   3   5  18     2210.52     2096.81     45.41 o 
   4   5  18      349.77      331.88     22.95 o 
   5   5  18        0.05      -14.27     14.27 o 
   6   5  18      274.47      303.03     21.68 o 
   7   5  18     1137.80     1135.41     36.86 o 
   8   5  18      201.33      210.10     21.60 o 
   9   5  18      260.18      287.50     23.23 o 
  10   5  18        1.32        8.79     16.48 o 
  11   5  18      107.05      107.26     24.05 o 
  12   5  18       15.28       22.39     22.19 o 
  13   5  18      111.64      143.96     25.66 o 
  14   5  18        8.26       16.56     23.28 o 
   0   6  18     2871.58     2827.48     78.81 o 
   1   6  18     4926.92     4954.89     91.98 o 
   2   6  18       23.02       44.91     16.85 o 
   3   6  18      659.13      748.61     36.91 o 
   4   6  18     1384.20     1384.43     43.68 o 
   5   6  18     4412.26     4136.50     89.20 o 
   6   6  18      143.98      164.01     22.69 o 
   7   6  18      125.56      135.27     22.04 o 
   8   6  18      146.31      193.60     25.68 o 
   9   6  18      771.94      823.15     33.42 o 
  10   6  18       81.39       97.94     19.22 o 
  11   6  18      247.97      242.48     22.36 o 
  12   6  18        0.11        0.45     22.37 o 
  13   6  18       14.38      -19.83     22.46 o 
   1   7  18      764.69      835.20     32.84 o 
   2   7  18     3812.36     3488.26     64.77 o 
   3   7  18     1585.51     1593.21     48.27 o 
   4   7  18       66.28       52.10     21.54 o 
   5   7  18        8.26      -21.36     21.36 o 
   6   7  18     1101.77     1107.32     40.22 o 
   7   7  18      577.64      674.07     35.66 o 
   8   7  18      104.16      115.60     21.35 o 
   9   7  18       95.37       83.11     23.09 o 
  10   7  18       48.86       39.84     21.36 o 
  11   7  18       18.65       28.60     27.03 o 
  12   7  18       31.65       39.04     22.62 o 
  13   7  18       51.75        8.17     39.98 o 
   0   8  18        0.28      -17.96     26.44 o 
   1   8  18     4132.52     3790.50     70.20 o 
   2   8  18       46.93       74.60     24.36 o 
   3   8  18     1213.58     1134.18     43.12 o 
   4   8  18        0.23        9.69     22.39 o 
   5   8  18     2907.52     2640.55     71.05 o 
   6   8  18      202.59      226.77     32.26 o 
   7   8  18       15.74        7.80     20.95 o 
   8   8  18        1.07      -17.50     17.50 o 
   9   8  18      563.73      601.55     45.18 o 
  10   8  18       99.46      112.92     25.96 o 
  11   8  18       25.30       33.32     36.56 o 
  12   8  18        0.34      -23.52     23.52 o 
   1   9  18      429.36      574.61     32.11 o 
   2   9  18      589.21      715.37     39.38 o 
   3   9  18     1271.92     1268.44     54.03 o 
   4   9  18      269.91      284.58     30.47 o 
   5   9  18       42.91       19.84     34.95 o 
   6   9  18      289.56      327.34     37.28 o 
   7   9  18      522.78      615.63     33.38 o 
   8   9  18      322.99      376.82     30.35 o 
   9   9  18      250.02      230.64     29.79 o 
  10   9  18       23.85       34.91     25.55 o 
  11   9  18       38.73       47.84     27.01 o 
   0  10  18      123.41       95.32     34.46 o 
   1  10  18      228.94      165.20     29.26 o 
   2  10  18        4.77      -21.55     22.28 o 
   3  10  18        0.90      -30.33     30.33 o 
   4  10  18       48.07       40.86     24.77 o 
   5  10  18      348.87      421.88     36.77 o 
   6  10  18        8.11       -1.03     28.65 o 
   7  10  18       62.82       36.06     24.32 o 
   8  10  18        4.65        0.98     22.29 o 
   9  10  18      103.11       99.50     28.77 o 
  10  10  18        0.05      -20.91     23.87 o 
   1  11  18      289.07      282.62     33.27 o 
   2  11  18      153.91      205.36     31.29 o 
   3  11  18      978.00     1105.06     50.78 o 
   4  11  18       77.82       68.73     28.56 o 
   5  11  18       26.33       -6.30     23.00 o 
   6  11  18       44.51       41.13     25.59 o 
   7  11  18      426.17      467.37     55.99 o 
   8  11  18      133.35      130.83     31.78 o 
   0  12  18        0.15      -44.74     44.74 o 
   1  12  18       70.62       69.99     35.57 o 
   2  12  18        0.09      -27.09     27.09 o 
   3  12  18       28.82      -28.03     28.03 o 
   4  12  18        0.43       13.50     24.98 o 
   5  12  18       35.71       29.27     27.18 o 
   6  12  18        0.14      -19.39     26.05 o 
   1  13  18      504.60      521.06     45.40 o 
   2  13  18      620.27      709.31     58.27 o 
   3  13  18      795.12      901.10     47.54 o 
   1   1  19      914.24      963.68     21.27 o 
   2   1  19     1408.68     1432.03     24.98 o 
   3   1  19     7741.83     7303.18     83.13 o 
   4   1  19     1325.20     1316.86     27.20 o 
   5   1  19     2105.79     1995.12     37.41 o 
   6   1  19        2.92       34.12     12.27 o 
   7   1  19     3851.38     3535.64     52.03 o 
   8   1  19     1323.64     1369.38     29.09 o 
   9   1  19     3238.92     3051.39     45.88 o 
  10   1  19      132.95      124.42     18.67 o 
  11   1  19      313.24      384.64     23.93 o 
  12   1  19      243.66      296.56     23.79 o 
  13   1  19      886.12      915.72     35.49 o 
  14   1  19       66.20       26.10     21.61 o 
   0   2  19    13183.46    12989.58    180.28 o 
   1   2  19      595.50      645.17     27.88 o 
   2   2  19       22.47        4.03     10.70 o 
   3   2  19     1093.40     1110.04     24.82 o 
   4   2  19     6271.90     6159.69     76.67 o 
   5   2  19       10.71       11.34     15.09 o 
   6   2  19       15.19       -1.42     11.93 o 
   7   2  19      478.00      522.00     20.60 o 
   8   2  19      781.30      827.62     27.17 o 
   9   2  19       21.50       12.99     13.01 o 
  10   2  19        5.20       15.23     13.67 o 
  11   2  19       79.94       82.96     20.58 o 
  12   2  19       26.37       20.78     18.68 o 
  13   2  19        3.17        9.74     20.86 o 
  14   2  19        7.74       16.34     20.85 o 
   1   3  19     4464.97     4366.22     59.30 o 
   2   3  19     3020.85     3029.57     43.59 o 
   3   3  19     6870.70     6542.77     76.26 o 
   4   3  19     1355.84     1324.97     31.31 o 
   5   3  19       34.39       30.14     13.54 o 
   6   3  19      271.67      315.58     18.16 o 
   7   3  19     1900.98     1825.92     38.84 o 
   8   3  19     1241.36     1223.34     32.77 o 
   9   3  19      630.79      664.35     47.15 o 
  10   3  19       15.88       12.86     13.97 o 
  11   3  19      100.65      116.34     20.79 o 
  12   3  19      170.47      191.96     24.45 o 
  13   3  19      330.15      309.09     27.17 o 
  14   3  19       30.96      -12.28     21.16 o 
   0   4  19      819.12      677.21     50.44 o 
   1   4  19     2582.82     2523.35     44.81 o 
   2   4  19      145.89      129.29     15.98 o 
   3   4  19      857.82      855.30     26.98 o 
   4   4  19      251.90      217.33     22.53 o 
   5   4  19     1298.91     1347.61     36.06 o 
   6   4  19      322.23      316.73     20.58 o 
   7   4  19       33.39        8.43     14.48 o 
   8   4  19       11.01      -13.73     13.73 o 
   9   4  19      191.68      163.62     19.68 o 
  10   4  19       51.80       38.29     17.65 o 
  11   4  19      210.85      249.91     24.24 o 
  12   4  19        2.35       -9.55     18.59 o 
  13   4  19        3.82      -19.89     19.89 o 
  14   4  19        0.36      -21.23     21.23 o 
   1   5  19     3627.55     3565.57     64.14 o 
   2   5  19     3548.03     3401.69     61.98 o 
   3   5  19     7423.56     6962.06    126.16 o 
   4   5  19      779.41      847.34     41.71 o 
   5   5  19      136.76      134.80     25.34 o 
   6   5  19      542.21      697.86     29.96 o 
   7   5  19     3082.13     2916.49     68.24 o 
   8   5  19      779.63      847.64     32.04 o 
   9   5  19      103.60      125.19     25.32 o 
  10   5  19        2.88       -4.69     17.13 o 
  11   5  19      218.60      254.13     24.84 o 
  12   5  19      115.31       84.68     25.26 o 
  13   5  19       81.50       88.57     33.78 o 
   0   6  19      527.65      486.62     38.84 o 
   1   6  19     3086.80     3083.34     65.71 o 
   2   6  19       45.60       55.97     17.37 o 
   3   6  19      683.73      759.12     36.93 o 
   4   6  19      218.20      256.49     30.00 o 
   5   6  19     2539.09     2434.29     65.52 o 
   6   6  19      108.99      116.23     20.17 o 
   7   6  19        0.52       -2.02     18.84 o 
   8   6  19       15.60       15.92     20.76 o 
   9   6  19      442.25      487.40     33.20 o 
  10   6  19       13.44        5.20     21.50 o 
  11   6  19       25.60       25.42     20.85 o 
  12   6  19        0.03       -0.33     22.74 o 
  13   6  19        3.28       -9.77     22.47 o 
   1   7  19     1016.84      971.12     51.77 o 
   2   7  19     2488.99     2258.99     52.66 o 
   3   7  19     1244.18     1212.12     48.48 o 
   4   7  19       87.87       76.45     24.35 o 
   5   7  19      148.42      132.30     28.11 o 
   6   7  19      611.89      612.11     40.04 o 
   7   7  19      493.01      618.43     35.68 o 
   8   7  19      188.86      182.96     24.62 o 
   9   7  19        8.87      -19.71     19.71 o 
  10   7  19       14.69       -4.22     20.40 o 
  11   7  19       68.75       88.14     25.72 o 
  12   7  19       52.87       79.37     26.46 o 
   0   8  19       94.43      131.83     33.77 o 
   1   8  19     3468.83     3103.74     62.49 o 
   2   8  19       23.29       38.81     24.02 o 
   3   8  19      519.45      516.14     38.51 o 
   4   8  19       10.29       -1.51     22.67 o 
   5   8  19     2879.94     2673.10     71.79 o 
   6   8  19      114.99       99.23     28.08 o 
   7   8  19      133.18      143.12     23.58 o 
   8   8  19       28.85        6.60     20.00 o 
   9   8  19      636.69      746.37     41.21 o 
  10   8  19       50.96       63.01     33.60 o 
  11   8  19      236.17      235.52     34.55 o 
   1   9  19        1.28        0.14     21.29 o 
   2   9  19     1173.91     1117.66     45.28 o 
   3   9  19       57.06       71.90     25.11 o 
   4   9  19      337.06      354.38     32.33 o 
   5   9  19       13.18      -16.44     24.69 o 
   6   9  19      369.19      458.19     38.74 o 
   7   9  19       96.19       99.29     28.10 o 
   8   9  19      381.06      373.23     29.64 o 
   9   9  19       42.43        0.59     24.80 o 
  10   9  19       11.83      -23.46     23.46 o 
   0  10  19      481.25      534.18     50.27 o 
   1  10  19     1407.93     1417.26     51.64 o 
   2  10  19       26.86       -9.27     24.48 o 
   3  10  19      102.67      141.57     29.09 o 
   4  10  19      269.06      281.30     32.80 o 
   5  10  19     1326.74     1356.25     56.34 o 
   6  10  19       98.90       85.52     34.80 o 
   7  10  19      139.03      100.95     28.31 o 
   8  10  19       27.61        6.10     27.29 o 
   9  10  19      249.87      300.47     33.24 o 
   1  11  19       20.80       -7.60     25.88 o 
   2  11  19      160.95      116.93     30.00 o 
   3  11  19       32.51      -22.18     26.79 o 
   4  11  19       40.34       62.72     30.94 o 
   5  11  19        7.80      -32.26     32.26 o 
   6  11  19       18.42      -10.55     26.41 o 
   7  11  19       38.27        5.15     38.55 o 
   0  12  19      146.35      199.04     55.56 o 
   1  12  19      463.18      454.25     41.40 o 
   2  12  19       20.37      -28.53     28.53 o 
   3  12  19       38.87        2.38     29.97 o 
   4  12  19       66.11       45.17     32.29 o 
   5  12  19      495.21      635.58     44.03 o 
   0   0  20    17857.13    16275.07    287.46 o 
   1   0  20      597.35      613.98     25.07 o 
   2   0  20     2284.87     2101.84     54.12 o 
   3   0  20      133.35      136.93     18.11 o 
   4   0  20     8574.64     8593.26    173.35 o 
   5   0  20     1056.93     1075.44     39.61 o 
   6   0  20     9037.02     8570.37    150.16 o 
   7   0  20       43.87       58.05     18.79 o 
   8   0  20      485.85      553.34     41.44 o 
   9   0  20      688.91      789.33     40.09 o 
  10   0  20     4888.07     4709.84     93.36 o 
  11   0  20       25.52       35.74     19.91 o 
  12   0  20       77.09       96.51     29.81 o 
  13   0  20      136.89      175.94     33.41 o 
  14   0  20      766.65      861.26     54.08 o 
   1   1  20     1130.13     1172.98     24.18 o 
   2   1  20      818.85      852.44     20.79 o 
   3   1  20        2.69        0.82     12.39 o 
   4   1  20        3.23       -4.99     11.26 o 
   5   1  20     1844.29     1770.47     37.56 o 
   6   1  20      185.38      201.51     16.81 o 
   7   1  20      263.01      285.09     17.67 o 
   8   1  20        1.70       -5.00     13.37 o 
   9   1  20      537.57      539.40     22.60 o 
  10   1  20       21.99       15.09     14.22 o 
  11   1  20       77.45       85.32     14.26 o 
  12   1  20        2.78       -8.84     17.06 o 
  13   1  20       51.23       35.88     29.43 o 
  14   1  20       11.11      -23.50     23.50 o 
   0   2  20     4039.29     3952.35     70.31 o 
   1   2  20      304.37      371.62     17.52 o 
   2   2  20     1180.33     1160.43     25.61 o 
   3   2  20      212.67      242.19     16.21 o 
   4   2  20     2035.89     2091.41     40.82 o 
   5   2  20       30.09       39.46     14.86 o 
   6   2  20     3792.86     3704.62     54.63 o 
   7   2  20        7.92       -3.77     14.69 o 
   8   2  20       46.57       63.69     14.08 o 
   9   2  20        7.75        1.02     13.16 o 
  10   2  20     1423.10     1353.70     35.32 o 
  11   2  20       52.32        8.22     15.96 o 
  12   2  20      139.37      110.05     22.40 o 
  13   2  20        4.21        5.20     20.41 o 
  14   2  20      139.01      184.42     25.89 o 
   1   3  20       52.65       61.80     13.25 o 
   2   3  20      938.00      915.21     23.59 o 
   3   3  20        1.08       -8.29     10.59 o 
   4   3  20      602.01      657.24     25.04 o 
   5   3  20        0.12      -12.58     12.58 o 
   6   3  20      262.50      274.76     19.84 o 
   7   3  20      116.09      110.37     17.59 o 
   8   3  20      453.98      504.36     25.12 o 
   9   3  20       18.04       -1.44     14.87 o 
  10   3  20        0.15       -8.32     17.00 o 
  11   3  20       65.38       27.02     17.17 o 
  12   3  20       44.93       50.66     20.57 o 
  13   3  20        7.08       -5.80     21.14 o 
  14   3  20        8.05       -2.43     21.53 o 
   0   4  20    18129.26    16536.87    296.95 o 
   1   4  20      868.45      856.14     33.45 o 
   2   4  20      650.73      723.41     26.44 o 
   3   4  20      658.38      743.50     30.67 o 
   4   4  20     9132.91     8635.98    131.49 o 
   5   4  20      631.77      670.39     28.59 o 
   6   4  20     2246.29     2132.48     48.30 o 
   7   4  20      272.80      322.42     25.11 o 
   8   4  20      727.19      815.03     30.58 o 
   9   4  20      204.73      282.85     27.78 o 
  10   4  20      895.95      932.84     31.95 o 
  11   4  20       70.23       37.76     21.63 o 
  12   4  20       36.17       30.61     17.47 o 
  13   4  20       13.38      -21.07     21.07 o 
   1   5  20        0.86        0.72     15.98 o 
   2   5  20     3783.68     3544.33     66.45 o 
   3   5  20      120.55      133.92     23.62 o 
   4   5  20      483.06      577.35     37.03 o 
   5   5  20       74.57       57.30     22.84 o 
   6   5  20      866.47      896.28     35.94 o 
   7   5  20      130.56      114.10     19.56 o 
   8   5  20      423.77      526.84     28.67 o 
   9   5  20       58.82       57.69     19.26 o 
  10   5  20        3.76      -13.67     18.38 o 
  11   5  20       20.80       25.92     19.28 o 
  12   5  20       61.06       22.33     20.81 o 
  13   5  20       24.85       -3.24     19.31 o 
   0   6  20     5848.52     5618.67    179.95 o 
   1   6  20        4.82       -1.47     17.12 o 
   2   6  20      360.76      430.16     27.21 o 
   3   6  20       31.88       24.63     22.56 o 
   4   6  20     2720.04     2627.98     68.49 o 
   5   6  20        5.69        6.69     20.44 o 
   6   6  20     1102.27     1049.77     44.58 o 
   7   6  20       44.24       16.29     19.61 o 
   8   6  20      152.78      147.22     23.12 o 
   9   6  20       13.16       -6.55     25.16 o 
  10   6  20      349.54      392.90     32.43 o 
  11   6  20       18.98       22.88     23.39 o 
  12   6  20       20.51      -22.84     22.84 o 
   1   7  20      109.62      118.55     20.95 o 
   2   7  20     1615.27     1589.95     49.22 o 
   3   7  20      112.23      107.30     25.13 o 
   4   7  20      654.19      743.93     41.36 o 
   5   7  20       16.39       13.59     22.86 o 
   6   7  20      182.00      180.20     29.59 o 
   7   7  20       54.49       50.66     22.70 o 
   8   7  20      618.24      621.41     35.85 o 
   9   7  20        7.95        2.61     21.46 o 
  10   7  20       37.32       35.64     24.17 o 
  11   7  20        5.19      -23.23     23.23 o 
  12   7  20      109.99      145.51     32.68 o 
   0   8  20     1690.30     1610.44     69.50 o 
   1   8  20       14.70       12.14     19.16 o 
   2   8  20      297.96      289.27     30.73 o 
   3   8  20        7.07       44.05     25.78 o 
   4   8  20      825.35      903.05     47.56 o 
   5   8  20        2.18        5.38     23.58 o 
   6   8  20      856.87      885.21     48.12 o 
   7   8  20       48.36       69.77     27.83 o 
   8   8  20       80.00       71.54     25.16 o 
   9   8  20       10.36       34.58     31.34 o 
  10   8  20      277.96      319.37     31.97 o 
  11   8  20       26.62       27.38     27.03 o 
   1   9  20       43.96       50.83     24.78 o 
   2   9  20     1780.82     1771.59     70.96 o 
   3   9  20      156.98      160.52     28.70 o 
   4   9  20      887.56      925.25     50.30 o 
   5   9  20        0.49      -21.18     25.89 o 
   6   9  20      362.33      413.69     48.02 o 
   7   9  20      160.81      215.23     41.80 o 
   8   9  20      718.50      792.59     45.44 o 
   9   9  20       37.84       75.59     27.23 o 
  10   9  20        0.38      -26.62     26.62 o 
   0  10  20      967.20     1063.38     60.02 o 
   1  10  20        0.24        7.87     26.56 o 
   2  10  20       65.70       52.03     27.33 o 
   3  10  20       18.26       22.03     26.35 o 
   4  10  20      366.37      436.86     41.11 o 
   5  10  20        2.46        9.37     28.20 o 
   6  10  20      213.59      204.85     34.83 o 
   7  10  20       32.46       37.67     26.21 o 
   8  10  20        7.89       -6.33     26.29 o 
   1  11  20       20.58       -2.63     26.77 o 
   2  11  20     1269.94     1232.34     51.37 o 
   3  11  20       36.44       83.46     30.75 o 
   4  11  20      278.96      298.40     39.08 o 
   5  11  20        0.66      -10.90     30.58 o 
   6  11  20      211.26      204.42     32.77 o 
   7  11  20       29.75       14.47     39.74 o 
   0  12  20       44.35       28.30     48.20 o 
   1  12  20       10.81      -29.34     29.34 o 
   2  12  20        5.85      -29.40     29.40 o 
   3  12  20        0.02      -12.81     30.36 o 
   4  12  20       25.76      -36.18     36.18 o 
   1   1  21     3868.32     3897.14     49.88 o 
   2   1  21     8187.65     7619.55     91.93 o 
   3   1  21     9575.85     9223.09    107.75 o 
   4   1  21     2871.15     2638.49     47.74 o 
   5   1  21       37.74       40.67     15.28 o 
   6   1  21     1764.67     1738.55     38.59 o 
   7   1  21     4342.41     4211.04     63.16 o 
   8   1  21     2914.98     2652.53     46.08 o 
   9   1  21      721.27      765.43     27.53 o 
  10   1  21        8.49       -9.90     14.11 o 
  11   1  21      462.84      492.71     23.59 o 
  12   1  21      713.44      799.16     29.53 o 
  13   1  21      183.60      197.76     42.85 o 
   0   2  21     2268.23     2195.98     49.11 o 
   1   2  21        0.63       48.34     13.09 o 
   2   2  21       24.46       -0.15     11.68 o 
   3   2  21      180.75      163.92     15.64 o 
   4   2  21     1262.88     1211.06     35.36 o 
   5   2  21      120.20      144.83     17.33 o 
   6   2  21       80.45       44.90     15.91 o 
   7   2  21       72.10       46.23     14.64 o 
   8   2  21      224.41      255.27     18.24 o 
   9   2  21      115.46      135.71     19.56 o 
  10   2  21       21.99       33.86     17.76 o 
  11   2  21        0.16      -15.90     15.90 o 
  12   2  21       13.27        2.07     17.90 o 
  13   2  21       37.18        9.55     21.68 o 
   1   3  21     2915.07     2833.21     45.87 o 
   2   3  21     6305.88     6078.29     73.49 o 
   3   3  21     3153.79     3071.73     47.98 o 
   4   3  21      808.84      813.36     31.17 o 
   5   3  21      112.73      136.38     18.70 o 
   6   3  21     1529.32     1459.19     38.16 o 
   7   3  21      635.94      737.85     29.10 o 
   8   3  21      663.11      724.81     29.32 o 
   9   3  21      193.79      176.88     19.19 o 
  10   3  21       27.96       27.74     16.88 o 
  11   3  21        9.51      -16.99     16.99 o 
  12   3  21      116.42      143.79     21.56 o 
  13   3  21       97.32       59.85     19.76 o 
   0   4  21      849.28      845.37     68.30 o 
   1   4  21     1420.61     1243.01     36.08 o 
   2   4  21      127.73      120.15     21.43 o 
   3   4  21      320.41      318.57     28.48 o 
   4   4  21      376.92      413.37     26.99 o 
   5   4  21      609.17      619.38     28.56 o 
   6   4  21      366.31      430.22     26.29 o 
   7   4  21       40.84       18.85     15.12 o 
   8   4  21       16.02       -9.28     15.30 o 
   9   4  21       48.33       53.24     24.95 o 
  10   4  21       91.07       93.61     19.47 o 
  11   4  21       79.35       73.91     19.24 o 
  12   4  21        6.44      -17.62     17.62 o 
  13   4  21        0.63       10.46     19.46 o 
   1   5  21      714.16      814.84     35.92 o 
   2   5  21     2070.72     2059.53     47.04 o 
   3   5  21     2352.68     2285.34     63.18 o 
   4   5  21      247.68      279.98     30.18 o 
   5   5  21       71.47       62.46     23.81 o 
   6   5  21      400.58      416.06     34.49 o 
   7   5  21     1100.89     1120.30     68.67 o 
   8   5  21      224.12      227.88     27.26 o 
   9   5  21      330.52      356.54     26.05 o 
  10   5  21        2.24        7.95     18.54 o 
  11   5  21       51.75       56.16     20.70 o 
  12   5  21       40.65       49.98     21.91 o 
   0   6  21     2994.95     2953.45     84.75 o 
   1   6  21      236.22      244.02     24.13 o 
   2   6  21      239.37      261.88     43.67 o 
   3   6  21        9.24       -0.23     19.80 o 
   4   6  21     1082.33     1040.50     45.36 o 
   5   6  21      209.48      198.82     43.41 o 
   6   6  21      819.42      853.08     47.94 o 
   7   6  21       23.12       20.54     19.97 o 
   8   6  21        6.12      -18.74     18.74 o 
   9   6  21       15.82       17.35     21.28 o 
  10   6  21      325.87      327.12     31.13 o 
  11   6  21       12.19       29.44     23.86 o 
  12   6  21       37.17       33.43     31.74 o 
   1   7  21      318.90      346.26     36.95 o 
   2   7  21      457.41      581.98     36.52 o 
   3   7  21      795.85      807.44     39.14 o 
   4   7  21      326.97      341.42     34.02 o 
   5   7  21       23.48       28.31     24.04 o 
   6   7  21      148.30      178.11     31.34 o 
   7   7  21      379.71      475.30     39.49 o 
   8   7  21      236.52      305.56     30.47 o 
   9   7  21      210.64      192.79     27.83 o 
  10   7  21        4.71       21.13     22.89 o 
  11   7  21       27.48      -11.62     25.32 o 
   0   8  21      642.19      736.87     48.72 o 
   1   8  21      269.10      213.87     28.05 o 
   2   8  21      272.75      292.24     45.88 o 
   3   8  21        8.71      -21.57     21.57 o 
   4   8  21      243.84      347.87     35.80 o 
   5   8  21      335.68      361.81     35.89 o 
   6   8  21      844.66      921.04     49.39 o 
   7   8  21       63.19       -1.65     26.26 o 
   8   8  21        1.94       43.64     27.70 o 
   9   8  21       77.40       65.74     26.96 o 
  10   8  21      312.18      342.36     55.80 o 
   1   9  21      210.68      247.20     30.89 o 
   2   9  21      262.97      316.73     33.75 o 
   3   9  21      425.22      413.80     35.76 o 
   4   9  21       35.79      -10.99     25.53 o 
   5   9  21        0.02       14.71     27.08 o 
   6   9  21       73.82      116.77     49.63 o 
   7   9  21      274.28      299.69     38.99 o 
   8   9  21       61.07       79.14     30.90 o 
   9   9  21       97.28       50.51     28.63 o 
   0  10  21     2360.69     2275.26    105.99 o 
   1  10  21      729.18      825.39     46.34 o 
   2  10  21      113.68      100.35     43.66 o 
   3  10  21      206.22      265.53     36.64 o 
   4  10  21     1087.60     1142.24     56.10 o 
   5  10  21      526.81      561.83     45.15 o 
   6  10  21      459.09      504.31     46.79 o 
   7  10  21        7.05       16.08     26.45 o 
   1  11  21       15.98        9.12     27.70 o 
   2  11  21       34.46      -24.03     38.34 o 
   3  11  21      135.88       61.57     32.67 o 
   4  11  21        2.89       -6.69     30.60 o 
   5  11  21       20.42       12.37     33.63 o 
   0  12  21      432.97      427.52     81.72 o 
   1  12  21      220.92      198.32     72.92 o 
   2  12  21       50.46        2.73     31.49 o 
   0   0  22      240.65      305.81     48.11 o 
   1   0  22     6161.11     5995.90     89.73 o 
   2   0  22       57.12       85.93     17.67 o 
   3   0  22      246.10      302.50     23.44 o 
   4   0  22       72.49      102.71     30.96 o 
   5   0  22     8281.75     8071.58    141.99 o 
   6   0  22      164.18      154.41     32.56 o 
   7   0  22      522.56      491.13     33.60 o 
   8   0  22        8.29       -9.73     27.32 o 
   9   0  22     2209.07     2052.76     56.17 o 
  10   0  22       61.95       73.65     27.99 o 
  11   0  22      416.72      460.88     41.38 o 
  12   0  22       21.94       30.34     25.18 o 
  13   0  22      110.26      113.58     26.15 o 
   1   1  22      131.31      147.14     13.71 o 
   2   1  22     2216.40     2177.52     39.09 o 
   3   1  22      458.81      498.35     21.63 o 
   4   1  22        3.39       -8.38     13.51 o 
   5   1  22       17.81       -2.20     17.45 o 
   6   1  22      910.27      885.02     30.07 o 
   7   1  22      282.05      274.43     21.26 o 
   8   1  22        0.87        5.36     15.19 o 
   9   1  22        7.10      -10.70     14.26 o 
  10   1  22      153.67      121.99     16.95 o 
  11   1  22       15.21      -12.42     15.45 o 
  12   1  22        2.19        2.37     20.01 o 
  13   1  22        2.43      -19.50     19.50 o 
   0   2  22     1192.90     1282.84     56.74 o 
   1   2  22    18703.20    18072.92    183.49 o 
   2   2  22       57.48      217.95     18.41 o 
   3   2  22     6231.17     6149.83     79.16 o 
   4   2  22      708.55      787.80     28.21 o 
   5   2  22    12493.63    12135.24    148.48 o 
   6   2  22       97.97      127.83     18.30 o 
   7   2  22       29.19       51.72     16.95 o 
   8   2  22       97.47      104.48     18.28 o 
   9   2  22     2275.46     2333.30     47.82 o 
  10   2  22        7.57       29.48     17.38 o 
  11   2  22      321.98      345.15     27.24 o 
  12   2  22        0.53       11.45     18.83 o 
  13   2  22       82.52       75.35     20.96 o 
   1   3  22      536.05      605.99     23.80 o 
   2   3  22      911.77      891.68     25.50 o 
   3   3  22      649.71      672.35     29.29 o 
   4   3  22      181.18      162.64     22.67 o 
   5   3  22       27.86        1.46     19.26 o 
   6   3  22      286.28      316.13     27.75 o 
   7   3  22      216.84      235.11     22.72 o 
   8   3  22      283.35      287.75     22.54 o 
   9   3  22       63.28       56.29     17.82 o 
  10   3  22       54.10        6.95     17.29 o 
  11   3  22       17.68        4.29     18.05 o 
  12   3  22       95.77      113.65     21.81 o 
  13   3  22       35.68       -6.42     20.21 o 
   0   4  22       65.01       80.22     25.49 o 
   1   4  22     3433.68     3340.11     62.64 o 
   2   4  22       39.72       37.80     17.51 o 
   3   4  22      188.59      273.44     28.84 o 
   4   4  22        3.32        2.79     18.24 o 
   5   4  22     4153.80     3997.61     70.08 o 
   6   4  22       72.95      133.34     20.09 o 
   7   4  22      282.79      257.87     23.35 o 
   8   4  22       69.63       51.96     17.78 o 
   9   4  22      940.02      995.62     33.10 o 
  10   4  22        6.37        5.62     17.53 o 
  11   4  22      275.66      274.36     27.99 o 
  12   4  22       76.80       55.16     20.96 o 
   1   5  22      501.95      590.91     36.84 o 
   2   5  22      117.61      105.81     23.07 o 
   3   5  22     1436.21     1374.02     53.10 o 
   4   5  22       45.19       42.94     22.17 o 
   5   5  22        0.01      -20.78     20.78 o 
   6   5  22       55.20       62.48     25.04 o 
   7   5  22      721.97      754.53     49.37 o 
   8   5  22       52.04       65.48     25.92 o 
   9   5  22       99.12       52.39     22.57 o 
  10   5  22       22.79      -10.80     21.59 o 
  11   5  22       39.17       37.19     23.21 o 
  12   5  22       15.02       -8.16     24.32 o 
   0   6  22      182.21      208.14     39.10 o 
   1   6  22     2976.62     2959.59     60.40 o 
   2   6  22       61.90       45.26     22.05 o 
   3   6  22      570.15      634.77     40.21 o 
   4   6  22       56.65       47.98     25.99 o 
   5   6  22     2423.14     2455.21     71.49 o 
   6   6  22      176.65      223.87     30.62 o 
   7   6  22       55.92       19.60     23.98 o 
   8   6  22        1.34      -12.19     19.97 o 
   9   6  22      504.88      607.68     36.42 o 
  10   6  22       56.14       71.14     24.97 o 
  11   6  22      180.52      152.96     29.16 o 
   1   7  22      577.05      586.11     36.70 o 
   2   7  22      218.82      258.74     29.07 o 
   3   7  22     1611.54     1512.38     64.91 o 
   4   7  22        1.55        3.57     22.53 o 
   5   7  22       27.13       26.12     32.95 o 
   6   7  22       29.77      -24.67     25.18 o 
   7   7  22      791.78      857.92     47.71 o 
   8   7  22        9.00       48.13     28.26 o 
   9   7  22      315.02      285.32     32.07 o 
  10   7  22        1.06      -24.37     24.37 o 
   0   8  22        8.91      -11.54     45.49 o 
   1   8  22      683.98      798.09     42.15 o 
   2   8  22       48.46       25.32     24.66 o 
   3   8  22       51.47       77.03     27.13 o 
   4   8  22        0.56      -12.15     25.47 o 
   5   8  22      705.28      820.78     47.69 o 
   6   8  22      117.63       93.62     29.69 o 
   7   8  22       53.38      -17.68     28.17 o 
   8   8  22       13.38       40.29     29.50 o 
   9   8  22      172.73      193.45     30.63 o 
   1   9  22      585.59      721.45     48.28 o 
   2   9  22       30.10       13.82     25.68 o 
   3   9  22     1626.83     1718.07     61.34 o 
   4   9  22       68.93       50.76     34.74 o 
   5   9  22       26.04       14.69     29.39 o 
   6   9  22        0.13       -9.56     29.50 o 
   7   9  22      770.20      850.42     51.62 o 
   8   9  22       13.48       -2.74     28.96 o 
   0  10  22       98.23       11.82     48.47 o 
   1  10  22      149.24      129.23     38.59 o 
   2  10  22       58.33       72.61     28.34 o 
   3  10  22        5.43       -9.81     28.47 o 
   4  10  22       14.35      -26.58     26.58 o 
   5  10  22      190.14      148.30     37.16 o 
   6  10  22      226.61      249.70     38.29 o 
   1  11  22      293.22      282.20     58.75 o 
   2  11  22       27.28       -6.77     32.51 o 
   3  11  22      829.85      868.09     55.01 o 
   4  11  22        0.06      -12.19     30.43 o 
   1   1  23     1096.45     1180.61     27.28 o 
   2   1  23     9508.94     9193.95    109.24 o 
   3   1  23     1593.38     1552.93     33.77 o 
   4   1  23     1531.16     1418.19     35.04 o 
   5   1  23      104.58      126.38     18.43 o 
   6   1  23     1929.34     1960.80     49.83 o 
   7   1  23      598.87      671.26     28.33 o 
   8   1  23     1447.94     1430.62     34.65 o 
   9   1  23       15.52        4.08     15.24 o 
  10   1  23       18.66       23.38     17.18 o 
  11   1  23       75.22       80.83     19.94 o 
  12   1  23      233.58      296.92     26.35 o 
   0   2  23        5.87       40.35     31.78 o 
   1   2  23     2400.95     2380.66     40.17 o 
   2   2  23       38.23       43.60     13.40 o 
   3   2  23     1840.01     1748.43     38.87 o 
   4   2  23       85.69       36.12     18.17 o 
   5   2  23      978.23      989.32     30.55 o 
   6   2  23       96.18       92.96     19.78 o 
   7   2  23      329.54      302.80     25.01 o 
   8   2  23      182.60      119.61     19.61 o 
   9   2  23      117.24      123.09     20.43 o 
  10   2  23       22.73       -6.51     17.14 o 
  11   2  23        5.21        5.84     18.67 o 
  12   2  23       56.77       45.65     25.08 o 
   1   3  23      105.30      187.88     24.39 o 
   2   3  23     7790.60     7589.10    109.33 o 
   3   3  23     1044.79     1089.12     34.77 o 
   4   3  23     2122.32     1997.22     46.31 o 
   5   3  23      165.03      162.69     20.73 o 
   6   3  23     1705.85     1805.44     44.82 o 
   7   3  23      701.95      774.38     33.48 o 
   8   3  23     1844.82     1775.48     41.60 o 
   9   3  23      247.00      238.04     21.97 o 
  10   3  23       19.41       36.16     18.67 o 
  11   3  23       84.90       50.89     20.39 o 
  12   3  23      266.13      263.96     25.12 o 
   0   4  23       28.19       66.06     46.92 o 
   1   4  23      799.15      778.50     31.89 o 
   2   4  23      162.68      139.95     25.32 o 
   3   4  23      321.27      282.83     34.02 o 
   4   4  23        1.76        4.35     21.13 o 
   5   4  23      785.32      793.40     42.79 o 
   6   4  23      388.07      389.58     25.70 o 
   7   4  23       58.08       23.85     18.21 o 
   8   4  23       50.25      -15.21     16.28 o 
   9   4  23      242.16      200.69     22.55 o 
  10   4  23       66.23       60.49     19.29 o 
  11   4  23        5.22      -11.43     19.14 o 
  12   4  23       36.51       13.57     20.21 o 
   1   5  23       20.99       33.93     19.90 o 
   2   5  23     2778.07     2799.64     72.21 o 
   3   5  23       65.25      147.37     26.68 o 
   4   5  23      703.96      699.46     41.09 o 
   5   5  23       10.28        4.34     22.05 o 
   6   5  23      372.36      510.80     38.26 o 
   7   5  23       39.72       12.95     24.61 o 
   8   5  23      839.46      951.17     48.89 o 
   9   5  23       60.60       60.70     23.90 o 
  10   5  23       10.60      -26.50     26.50 o 
  11   5  23       12.99       -5.57     22.27 o 
   0   6  23     2473.29     2421.80     77.64 o 
   1   6  23      542.12      623.02     32.19 o 
   2   6  23      130.85      118.17     27.59 o 
   3   6  23       44.55       26.34     26.16 o 
   4   6  23      905.27      989.42     48.02 o 
   5   6  23      535.10      603.52     41.54 o 
   6   6  23      468.85      489.51     42.85 o 
   7   6  23       59.31       40.11     28.47 o 
   8   6  23        4.15       -7.80     27.15 o 
   9   6  23      143.52      110.68     26.11 o 
  10   6  23      192.01      200.28     29.87 o 
   1   7  23      161.52      186.95     28.22 o 
   2   7  23     1294.61     1267.70     51.03 o 
   3   7  23      104.63      134.64     27.49 o 
   4   7  23      647.07      670.05     47.65 o 
   5   7  23       73.59       52.66     27.73 o 
   6   7  23      284.47      305.10     36.47 o 
   7   7  23       29.04       36.26     29.03 o 
   8   7  23      660.67      755.56     47.50 o 
   9   7  23        0.76      -27.70     27.70 o 
  10   7  23        0.21       19.27     25.17 o 
   0   8  23     1535.60     1589.36     69.74 o 
   1   8  23      439.86      516.34     46.10 o 
   2   8  23      178.06      167.14     30.58 o 
   3   8  23       18.56       35.06     28.22 o 
   4   8  23      724.77      840.61     49.59 o 
   5   8  23      331.89      344.61     37.49 o 
   6   8  23      598.25      706.96     51.52 o 
   7   8  23      111.46      145.82     32.78 o 
   8   8  23       33.37      -16.35     29.07 o 
   1   9  23        1.32      -24.03     24.03 o 
   2   9  23      381.07      354.75     40.74 o 
   3   9  23        9.06      -21.50     45.95 o 
   4   9  23       98.56       69.90     31.46 o 
   5   9  23        0.46      -25.49     27.55 o 
   6   9  23       65.37       30.86     28.87 o 
   7   9  23       31.61        1.24     31.29 o 
   0  10  23      332.31      281.12     59.93 o 
   1  10  23      314.95      311.30     58.90 o 
   2  10  23       98.20       70.71     30.50 o 
   3  10  23       11.26       15.23     30.81 o 
   4  10  23      122.94      157.20     37.43 o 
   5  10  23      470.75      512.47     54.74 o 
   1  11  23       24.13      -16.41     40.42 o 
   2  11  23      133.99      143.27     40.28 o 
   0   0  24     8709.22     8114.31    163.78 o 
   1   0  24     1157.84     1128.40     36.71 o 
   2   0  24      559.81      564.79     30.24 o 
   3   0  24       31.94       62.17     21.88 o 
   4   0  24     4645.21     4431.82     93.03 o 
   5   0  24     1320.99     1248.23     46.25 o 
   6   0  24     1988.04     1892.47     58.00 o 
   7   0  24      157.31      177.09     27.64 o 
   8   0  24      455.84      640.71     43.28 o 
   9   0  24      193.21      217.73     32.62 o 
  10   0  24      799.18      884.29     60.19 o 
  11   0  24      128.23      142.86     29.01 o 
  12   0  24       14.99      -32.53     32.53 o 
   1   1  24       44.18       63.49     14.28 o 
   2   1  24      144.96      170.48     16.43 o 
   3   1  24        2.21       10.37     14.57 o 
   4   1  24       14.14       -2.54     15.16 o 
   5   1  24       71.56        9.91     15.22 o 
   6   1  24       20.38        1.54     16.76 o 
   7   1  24       32.35       45.89     17.83 o 
   8   1  24        6.79       -2.40     16.99 o 
   9   1  24       37.44       12.86     17.71 o 
  10   1  24        2.07      -17.37     18.31 o 
  11   1  24        8.25      -15.11     19.16 o 
  12   1  24        0.06      -20.42     21.17 o 
   0   2  24    10316.37     9850.34    187.08 o 
   1   2  24     1198.20     1213.83     30.50 o 
   2   2  24      537.78      567.01     24.08 o 
   3   2  24      112.01      169.79     19.54 o 
   4   2  24     5550.71     5385.47     86.17 o 
   5   2  24      903.22      956.45     44.19 o 
   6   2  24     1965.88     1794.79     45.23 o 
   7   2  24      146.47      127.34     22.60 o 
   8   2  24      621.50      773.69     34.60 o 
   9   2  24       90.02      105.07     20.23 o 
  10   2  24      862.43      860.23     34.21 o 
  11   2  24      172.29      152.08     22.66 o 
  12   2  24        3.03      -19.74     19.74 o 
   1   3  24       86.19       90.11     26.45 o 
   2   3  24     1494.29     1418.76     42.51 o 
   3   3  24      305.85      277.99     23.10 o 
   4   3  24      283.59      299.04     25.17 o 
   5   3  24        3.30      -15.63     15.63 o 
   6   3  24      339.35      353.56     26.53 o 
   7   3  24      218.10      192.10     33.70 o 
   8   3  24      250.94      303.31     26.07 o 
   9   3  24        2.34        9.40     22.81 o 
  10   3  24        1.32      -18.53     18.53 o 
  11   3  24       56.60       58.91     19.87 o 
   0   4  24     2132.34     2379.50     75.29 o 
   1   4  24      823.21      854.27     35.76 o 
   2   4  24      447.83      451.07     35.91 o 
   3   4  24       91.51       85.33     24.53 o 
   4   4  24      913.87     1059.28     51.74 o 
   5   4  24      803.44      884.16     46.45 o 
   6   4  24     1721.20     1508.00     47.93 o 
   7   4  24       15.10       -9.32     20.82 o 
   8   4  24       19.06       12.53     23.50 o 
   9   4  24      120.29      136.49     21.59 o 
  10   4  24      853.71      934.33     36.79 o 
  11   4  24       22.89        5.58     19.71 o 
   1   5  24       34.10       12.23     18.30 o 
   2   5  24     1430.53     1267.19     48.11 o 
   3   5  24        7.06        9.32     26.13 o 
   4   5  24      426.66      427.37     36.71 o 
   5   5  24      121.78       96.86     26.98 o 
   6   5  24      215.84      174.38     45.09 o 
   7   5  24       16.51       17.79     25.31 o 
   8   5  24      441.08      444.19     39.56 o 
   9   5  24       80.66       23.77     28.71 o 
  10   5  24        5.61      -18.74     24.26 o 
   0   6  24     3462.35     3261.05     93.80 o 
   1   6  24      312.24      393.89     33.32 o 
   2   6  24      248.13      204.81     30.14 o 
   3   6  24        0.48       17.12     25.11 o 
   4   6  24     1805.67     1670.41     57.78 o 
   5   6  24      298.37      327.27     35.23 o 
   6   6  24      819.93      896.82     49.43 o 
   7   6  24      145.87      122.72     30.19 o 
   8   6  24      191.02      234.63     42.29 o 
   9   6  24       32.37       47.23     28.02 o 
  10   6  24      344.12      334.68     34.06 o 
   1   7  24      116.35      149.51     27.39 o 
   2   7  24     1806.01     1891.60     62.53 o 
   3   7  24      119.42      178.69     31.26 o 
   4   7  24      528.46      478.05     39.67 o 
   5   7  24       12.48       -7.09     27.98 o 
   6   7  24      418.76      454.96     59.62 o 
   7   7  24        9.70      -32.36     33.01 o 
   8   7  24      493.50      492.96     43.90 o 
   9   7  24        0.47      -10.83     43.62 o 
   0   8  24     1594.42     1636.12    162.71 o 
   1   8  24      326.48      360.17     34.18 o 
   2   8  24       67.44       76.29     37.82 o 
   3   8  24       35.80       45.27     28.05 o 
   4   8  24      705.88      798.57     49.49 o 
   5   8  24      276.87      280.87     38.52 o 
   6   8  24      240.91      271.06     42.19 o 
   7   8  24       17.49        2.12     28.60 o 
   8   8  24       41.43       -1.02     39.47 o 
   1   9  24        0.08      -25.49     25.49 o 
   2   9  24      531.37      461.71     63.71 o 
   3   9  24       29.57       34.44     30.78 o 
   4   9  24      295.42      301.90     38.67 o 
   5   9  24       75.32      115.97     35.02 o 
   6   9  24      103.70       70.29     47.03 o 
   0  10  24       15.20      -30.51     48.96 o 
   1  10  24      425.68      489.29     49.64 o 
   2  10  24        9.27       -1.98     29.81 o 
   3  10  24      127.61      108.90     35.10 o 
   4  10  24        6.97        7.37     32.91 o 
   1   1  25     2516.15     2491.07     41.59 o 
   2   1  25      134.86      152.48     17.23 o 
   3   1  25     5392.27     4957.33     75.28 o 
   4   1  25       30.90       21.25     16.15 o 
   5   1  25       13.72       -3.74     16.03 o 
   6   1  25       42.67       44.13     18.76 o 
   7   1  25     1931.94     1921.92     44.05 o 
   8   1  25       16.70        4.91     19.80 o 
   9   1  25      601.34      559.93     32.05 o 
  10   1  25        1.79      -18.69     18.69 o 
  11   1  25       97.01      112.13     23.91 o 
   0   2  25       31.80       32.77     26.11 o 
   1   2  25      263.08      266.10     19.15 o 
   2   2  25       12.12      -13.09     13.09 o 
   3   2  25       28.04        8.77     19.13 o 
   4   2  25        1.51      -10.38     20.33 o 
   5   2  25      136.67      134.97     20.84 o 
   6   2  25       54.89       48.30     18.08 o 
   7   2  25       40.39        9.57     19.04 o 
   8   2  25       12.93      -14.70     19.88 o 
   9   2  25        2.40      -19.47     19.47 o 
  10   2  25       35.51       37.14     20.59 o 
  11   2  25       49.17       44.58     21.59 o 
   1   3  25     1766.64     1712.38     47.48 o 
   2   3  25        7.60       15.91     22.18 o 
   3   3  25     4865.70     4575.18     88.25 o 
   4   3  25        1.84       -9.98     17.89 o 
   5   3  25       88.93       42.64     18.84 o 
   6   3  25        0.98       21.01     18.45 o 
   7   3  25     2160.82     2155.20     52.30 o 
   8   3  25        2.58      -18.78     18.78 o 
   9   3  25      760.88      735.45     36.06 o 
  10   3  25        6.62       18.75     20.55 o 
   0   4  25      307.65      332.79     36.35 o 
   1   4  25      489.90      555.03     31.73 o 
   2   4  25       11.39        9.91     21.37 o 
   3   4  25       28.70       15.41     22.21 o 
   4   4  25      104.92       58.67     25.70 o 
   5   4  25      466.08      481.81     38.77 o 
   6   4  25       75.74       58.92     32.02 o 
   7   4  25       63.26       58.02     23.72 o 
   8   4  25        0.19      -20.40     23.03 o 
   9   4  25       87.43       48.47     24.96 o 
  10   4  25       74.03       97.44     29.63 o 
   1   5  25      925.89     1024.63     47.94 o 
   2   5  25       15.70       31.52     24.66 o 
   3   5  25     2453.73     2236.11     66.16 o 
   4   5  25       86.56       68.76     27.30 o 
   5   5  25       26.00       15.12     25.41 o 
   6   5  25       28.76       25.58     26.16 o 
   7   5  25     1254.37     1270.90     77.47 o 
   8   5  25       77.92       50.79     33.11 o 
   9   5  25      380.81      390.43     51.04 o 
   0   6  25      193.76      193.78     33.89 o 
   1   6  25      943.25      868.55     46.58 o 
   2   6  25       61.54       69.15     27.49 o 
   3   6  25       61.77       52.15     42.77 o 
   4   6  25      113.77      115.18     29.66 o 
   5   6  25      945.21      894.15     48.10 o 
   6   6  25      201.92      286.17     34.16 o 
   7   6  25      109.95       50.71     29.67 o 
   8   6  25       21.54       -9.99     27.81 o 
   9   6  25      189.75      234.91     36.66 o 
   1   7  25      681.89      822.05     47.80 o 
   2   7  25        1.51       -8.56     25.73 o 
   3   7  25     1181.17     1221.96     55.64 o 
   4   7  25       12.11       16.02     29.75 o 
   5   7  25       12.56        5.55     26.37 o 
   6   7  25        0.47      -17.70     28.21 o 
   7   7  25      574.07      684.15     47.74 o 
   8   7  25        5.26        3.20     28.95 o 
   0   8  25      419.49      369.87     61.35 o 
   1   8  25     1273.41     1231.01     54.21 o 
   2   8  25       15.65       15.60     27.66 o 
   3   8  25      235.29      291.73     38.15 o 
   4   8  25      209.81      260.35     38.21 o 
   5   8  25      983.25     1074.26     57.55 o 
   6   8  25       55.36       32.39     34.41 o 
   1   9  25      153.34       87.65     42.10 o 
   2   9  25      204.74      231.96     36.32 o 
   3   9  25      418.85      463.30     53.37 o 
   4   9  25       32.27       21.93     30.91 o 
   0   0  26     1876.06     1684.67    131.23 o 
   1   0  26     1837.89     1666.62     49.89 o 
   2   0  26      308.48      335.42     29.02 o 
   3   0  26      237.23      251.44     44.72 o 
   4   0  26      823.63      891.30     47.47 o 
   5   0  26     1943.20     1984.70     67.32 o 
   6   0  26     1047.46     1013.90     48.56 o 
   7   0  26       89.93       64.71     28.71 o 
   8   0  26       11.80       18.21     28.90 o 
   9   0  26      533.61      545.08     68.38 o 
  10   0  26      415.51      475.83     91.56 o 
   1   1  26       91.83       78.24     15.38 o 
   2   1  26       49.23       74.83     15.42 o 
   3   1  26      206.00      227.36     20.80 o 
   4   1  26       17.90        4.85     15.66 o 
   5   1  26        1.44      -16.72     16.72 o 
   6   1  26       23.42       20.44     19.33 o 
   7   1  26      113.79      115.41     22.27 o 
   8   1  26       13.16       12.42     20.22 o 
   9   1  26        7.23      -20.60     20.60 o 
  10   1  26        5.49        5.52     23.35 o 
   0   2  26     1696.37     1781.42     60.40 o 
   1   2  26     1649.04     1588.86     38.24 o 
   2   2  26      280.59      267.96     24.29 o 
   3   2  26      315.07      370.76     26.29 o 
   4   2  26      638.55      770.03     34.19 o 
   5   2  26     1445.76     1533.47     63.07 o 
   6   2  26      918.57      931.13     36.38 o 
   7   2  26       36.22       25.70     19.62 o 
   8   2  26        1.67      -20.15     20.15 o 
   9   2  26      310.25      346.81     29.34 o 
  10   2  26      346.77      334.22     29.51 o 
   1   3  26      132.33      142.70     23.46 o 
   2   3  26      285.60      268.54     38.93 o 
   3   3  26      529.55      573.20     39.46 o 
   4   3  26       15.11      -20.13     20.13 o 
   5   3  26       38.71       27.92     20.88 o 
   6   3  26       69.04       62.13     21.10 o 
   7   3  26      290.54      279.01     27.01 o 
   8   3  26        4.76       16.29     21.90 o 
   9   3  26      157.38      126.44     41.80 o 
  10   3  26        0.01      -11.45     22.51 o 
   0   4  26     2087.55     1924.83     82.96 o 
   1   4  26     1739.08     1646.80     57.59 o 
   2   4  26      282.66      267.85     32.64 o 
   3   4  26      265.97      279.28     33.15 o 
   4   4  26      844.48      897.91     47.51 o 
   5   4  26     1691.42     1647.83     58.14 o 
   6   4  26     1029.79     1130.72     53.38 o 
   7   4  26       61.94       77.94     29.92 o 
   8   4  26        7.38       -2.42     27.43 o 
   9   4  26      429.47      507.89     49.24 o 
   1   5  26       27.54       28.05     23.75 o 
   2   5  26      515.92      622.57     42.64 o 
   3   5  26      315.88      309.45     34.91 o 
   4   5  26       64.13       26.07     27.29 o 
   5   5  26      109.16       67.42     28.00 o 
   6   5  26       79.92      126.25     30.55 o 
   7   5  26      235.84      245.63     36.26 o 
   8   5  26       64.27       53.03     30.74 o 
   9   5  26      221.54      210.56     55.79 o 
   0   6  26      765.33      624.34     85.76 o 
   1   6  26      391.18      442.40     45.00 o 
   2   6  26      186.97      216.08     42.37 o 
   3   6  26       31.19       21.36     25.48 o 
   4   6  26      327.52      297.22     36.15 o 
   5   6  26      478.87      447.54     41.75 o 
   6   6  26      570.44      588.31     44.31 o 
   7   6  26       33.08       33.76     26.84 o 
   8   6  26        3.87       19.55     30.13 o 
   1   7  26      385.54      407.58     49.79 o 
   2   7  26      386.76      363.92     37.68 o 
   3   7  26      783.58      874.58     51.52 o 
   4   7  26      249.00      257.26     35.90 o 
   5   7  26        1.85      -19.43     30.41 o 
   6   7  26       52.73       38.44     41.32 o 
   7   7  26      363.24      440.94     53.79 o 
   0   8  26      726.59      625.18     76.54 o 
   1   8  26      269.52      298.56     47.59 o 
   2   8  26      109.88      140.85     36.27 o 
   3   8  26       89.93       73.26     32.97 o 
   4   8  26      279.16      306.44     39.27 o 
   5   8  26      254.89      284.90     39.41 o 
   1   9  26      245.81      237.34     47.76 o 
   2   9  26      341.41      350.72     51.64 o 
   1   1  27       43.64       50.80     19.95 o 
   2   1  27     3564.06     3265.03     58.93 o 
   3   1  27       82.59      103.83     19.44 o 
   4   1  27     1650.23     1386.18     37.48 o 
   5   1  27        0.22       18.82     19.76 o 
   6   1  27      494.39      561.80     32.86 o 
   7   1  27       18.18       18.99     20.50 o 
   8   1  27     1615.77     1399.95     44.12 o 
   9   1  27        6.32       -2.90     23.74 o 
   0   2  27      293.58      359.20     42.79 o 
   1   2  27       34.54       75.65     20.08 o 
   2   2  27       58.03        2.17     17.24 o 
   3   2  27       59.06       52.63     19.05 o 
   4   2  27      160.25      152.88     22.93 o 
   5   2  27        2.23        5.85     19.04 o 
   6   2  27      192.19      196.63     24.28 o 
   7   2  27       16.87       -8.47     20.00 o 
   8   2  27       26.25       -2.88     22.10 o 
   9   2  27        0.77       -5.80     21.77 o 
   1   3  27        4.09       66.41     28.72 o 
   2   3  27     4693.94     4391.80     98.38 o 
   3   3  27       37.03       40.12     26.20 o 
   4   3  27      797.46      814.57     41.35 o 
   5   3  27       46.26       17.35     28.33 o 
   6   3  27      944.43     1062.67     45.64 o 
   7   3  27        4.34       -9.21     23.34 o 
   8   3  27      896.02      992.24     47.50 o 
   9   3  27       76.11       45.67     24.22 o 
   0   4  27     1299.61     1232.46     64.93 o 
   1   4  27        1.20       11.61     27.93 o 
   2   4  27      144.96      128.21     29.28 o 
   3   4  27       58.38       29.50     45.15 o 
   4   4  27      502.92      504.12     41.44 o 
   5   4  27       20.58        0.16     26.58 o 
   6   4  27      518.19      526.89     60.25 o 
   7   4  27       86.96       50.29     35.08 o 
   8   4  27        5.57      -19.30     29.05 o 
   1   5  27        7.53       24.64     26.84 o 
   2   5  27     1093.38     1098.29     52.70 o 
   3   5  27       93.54       78.29     29.60 o 
   4   5  27      801.65      839.72     50.18 o 
   5   5  27       33.76       32.83     29.07 o 
   6   5  27      194.71      211.23     40.14 o 
   7   5  27       59.53       14.77     28.34 o 
   0   6  27     1037.57     1049.19    102.95 o 
   1   6  27        4.28      -11.71     26.04 o 
   2   6  27      147.01       44.13     50.14 o 
   3   6  27        0.11      -24.35     26.46 o 
   4   6  27      458.45      542.93     43.65 o 
   5   6  27        0.81       -0.89     36.30 o 
   6   6  27      471.14      399.07     40.19 o 
   1   7  27       12.56      -26.78     30.83 o 
   2   7  27     1433.74     1612.42     99.47 o 
   3   7  27       39.12       32.59     43.11 o 
   4   7  27      254.45      229.45     43.89 o 
   5   7  27       18.02       71.87     35.94 o 
   0   8  27     1518.34     1422.47    117.66 o 
   1   8  27       18.08       -8.56     37.49 o 
   2   8  27       88.05       60.04     33.67 o 
   3   8  27        0.03        7.38     30.34 o 
   0   0  28     1036.99      927.30     56.36 o 
   1   0  28     1817.70     1676.66     52.66 o 
   2   0  28       69.41       28.20     26.98 o 
   3   0  28      115.50      117.13     30.26 o 
   4   0  28      468.05      560.18     44.71 o 
   5   0  28     1795.19     1708.39     68.29 o 
   6   0  28      291.16      316.12     38.43 o 
   7   0  28      195.17      152.43     42.62 o 
   8   0  28       12.07       -8.32     36.55 o 
   1   1  28        7.98       29.30     16.24 o 
   2   1  28       37.06       28.35     17.69 o 
   3   1  28       30.15       25.25     18.71 o 
   4   1  28       27.39       23.44     19.32 o 
   5   1  28       52.26       26.27     20.87 o 
   6   1  28        2.45       -7.51     21.30 o 
   7   1  28       59.20       51.08     22.59 o 
   8   1  28       20.46       26.23     23.82 o 
   0   2  28     1459.72     1450.56    121.59 o 
   1   2  28     2320.16     2222.72     72.93 o 
   2   2  28      103.40      112.99     24.17 o 
   3   2  28      280.58      386.46     31.84 o 
   4   2  28      884.66      977.34     39.06 o 
   5   2  28     1986.14     1924.03     55.21 o 
   6   2  28      419.50      400.24     30.01 o 
   7   2  28      175.75      154.01     30.79 o 
   8   2  28      171.41      186.48     28.00 o 
   1   3  28      132.06      117.48     31.02 o 
   2   3  28       89.68       85.07     28.24 o 
   3   3  28      270.17      296.78     33.66 o 
   4   3  28       60.94       19.36     27.24 o 
   5   3  28        0.63      -24.93     24.93 o 
   6   3  28        8.87      -20.42     23.14 o 
   7   3  28      126.53       98.26     28.84 o 
   8   3  28       65.59       55.98     30.41 o 
   0   4  28      842.39      805.79     94.67 o 
   1   4  28     2017.23     1823.76     66.77 o 
   2   4  28       48.00       37.55     32.79 o 
   3   4  28      161.32      122.45     30.93 o 
   4   4  28      554.43      533.93     42.36 o 
   5   4  28     2129.10     2148.94     69.92 o 
   6   4  28      175.72      174.11     34.23 o 
   7   4  28      157.41      122.78     33.68 o 
   1   5  28      184.42      179.49     35.23 o 
   2   5  28      630.96      746.69     48.21 o 
   3   5  28      492.13      578.96     45.26 o 
   4   5  28      222.93      234.12     35.98 o 
   5   5  28        0.31       -6.40     28.39 o 
   6   5  28      183.37      146.69     34.07 o 
   0   6  28      981.16     1017.50    112.69 o 
   1   6  28     1338.75     1364.28     80.27 o 
   2   6  28       10.77       31.64     30.44 o 
   3   6  28      251.78      282.78     37.98 o 
   4   6  28      520.45      683.33     48.77 o 
   5   6  28     1062.87     1165.19     58.50 o 
   1   7  28      414.51      396.31     59.39 o 
   2   7  28      507.25      615.24     77.83 o 
   3   7  28      632.14      646.33     49.18 o 
   1   1  29     1528.11     1585.45     47.79 o 
   2   1  29      571.75      667.87     36.92 o 
   3   1  29     2865.01     2760.42     60.79 o 
   4   1  29      169.68      162.09     25.04 o 
   5   1  29       26.23        6.87     21.65 o 
   6   1  29       82.92      151.00     27.88 o 
   7   1  29     1214.98     1226.47     52.02 o 
   0   2  29       56.60      132.88     43.71 o 
   1   2  29       63.24       61.63     29.17 o 
   2   2  29        4.87      -25.20     32.79 o 
   3   2  29        2.33      -20.47     20.47 o 
   4   2  29       30.51       24.70     24.50 o 
   5   2  29       46.46       21.02     23.41 o 
   6   2  29       15.30      -21.15     21.15 o 
   7   2  29       23.83       -7.20     23.72 o 
   1   3  29      496.95      550.09     45.54 o 
   2   3  29      325.81      399.39     43.16 o 
   3   3  29     1590.22     1553.45     59.33 o 
   4   3  29      186.09      236.04     34.78 o 
   5   3  29       24.15        2.24     27.30 o 
   6   3  29       37.15        8.73     25.60 o 
   0   4  29        0.67      -50.13     54.27 o 
   1   4  29      475.57      475.44     48.49 o 
   2   4  29        4.68      -28.82     28.82 o 
   3   4  29       47.87      -11.45     43.86 o 
   4   4  29        2.41      -36.38     42.04 o 
   5   4  29      496.30      482.46     43.59 o 
   6   4  29       11.13        6.23     30.99 o 
   1   5  29      954.69     1129.54     81.64 o 
   2   5  29     1291.69     1377.53     67.66 o 
   3   5  29     1574.00     1660.73     64.38 o 
   4   5  29      181.91      131.45     34.80 o 
   0   6  29        3.91       48.68     67.12 o 
   1   6  29     1265.70     1422.58     91.85 o 
   2   6  29       15.62      -27.31     43.80 o 
   3   6  29      395.14      457.68     45.30 o 
   0   0  30     9510.50     9329.79    233.84 o 
   1   0  30      563.12      709.77     55.54 o 
   2   0  30      249.09      260.57     38.36 o 
   3   0  30      375.28      521.62     47.55 o 
   4   0  30     4852.91     4871.02    148.88 o 
   5   0  30      351.22      392.15    147.28 o 
   6   0  30      905.91      897.21     71.00 o 
   1   1  30       24.22       43.59     25.80 o 
   2   1  30      100.24      103.31     25.69 o 
   3   1  30       20.71       48.85     23.95 o 
   4   1  30        0.04      -11.40     21.61 o 
   5   1  30       36.75       11.01     24.74 o 
   6   1  30       14.71      -21.12     25.69 o 
   0   2  30     1815.38     1800.92    119.94 o 
   1   2  30      134.60      173.31     34.51 o 
   2   2  30      339.28      264.45     38.22 o 
   3   2  30       36.92       21.20     25.81 o 
   4   2  30      911.01     1005.07     47.67 o 
   5   2  30      203.82      156.42     30.88 o 
   1   3  30       13.12      -27.70     36.92 o 
   2   3  30      300.93      340.30     41.48 o 
   3   3  30        9.21      -27.91     27.91 o 
   4   3  30       66.32       22.48     36.45 o 
   5   3  30       37.68       34.24     44.46 o 
   0   4  30     2393.29     2226.81    142.93 o 
   1   4  30       84.32       28.86     41.67 o 
   2   4  30      163.21      122.56     38.23 o 
   3   4  30       54.74       33.59     40.09 o 
   4   4  30     1198.38     1308.14     66.70 o 
   1   5  30      432.23      422.56     60.99 o 
   2   5  30      492.05      530.73     50.19 o 
   1   1  31      714.98      908.40     55.59 o 
   2   1  31     2439.03     2487.20     71.95 o 
   3   1  31     1389.83     1432.97     55.98 o 
   0   2  31       17.84       59.04     58.41 o 
   1   2  31       79.98      105.38     38.68 o 
   2   2  31       19.12        5.23     38.32 o 
   3   2  31       61.12       69.97     33.54 o 
   1   3  31      290.15      281.81     59.66 o 
   2   3  31      977.78     1147.14     61.79 o 
                                                 
